# Supplementary material for: Learning to Identify Physiological and Adventitious Metal-Binding Sites in the Three-Dimensional Structures of Proteins by Following the Hints of a Deep Neural Network
Source: J Chem Inf Model. 2022 Jun 9;62(12):2951–60. doi: 10.1021/acs.jcim.2c00522 (PMC9241070; doi:10.1021/acs.jcim.2c00522)
Supplement: Supplementary file 2 — ci2c00522_si_002.xlsx [file ci2c00522_si_002.xlsx]

## Sheet: zinc_physio_V2
metal	pdb_code	number of MBS residues	number of protein ligands	MetalPDB ID	pickle_file
zinc	5f37	28	3	5f37_3	5f37_B_Zn_11222_OK.pkl
zinc	3kdk	16	3	3kdk_2	3kdk_B_Zn_3047_OK.pkl
zinc	4ypu	11	2	4ypu_2	4ypu_B_Zn_3312_OK.pkl
zinc	1u6g	21	4	1u6g_3	1u6g_B_Zn_15496_OK.pkl
zinc	5lpe	23	3	5lpe_1	5lpe_B_Zn_3153_OK.pkl
zinc	5dcz	16	4	5dcz_1	5dcz_A_Zn_1620_OK.pkl
zinc	4xay	32	3	4xay_2	4xay_A_Zn_5188_OK.pkl
zinc	3kz4	9	1	3kz4_3	3kz4_M_Zn_54123_OK.pkl
zinc	1o7d	21	3	1o7d_1	1o7d_A_Zn_7152_OK.pkl
zinc	1qh3	27	4	1qh3_2	1qh3_B_Zn_4074_OK.pkl
zinc	3s32	17	4	3s32_1	3s32_A_Zn_1300_OK.pkl
zinc	3ux3	12	2	3ux3_1	3ux3_A_Zn_4390_OK.pkl
zinc	2qh0	26	4	2qh0_1	2qh0_A_Zn_1037_OK.pkl
zinc	3hcs	20	4	3hcs_7	3hcs_B_Zn_2528_OK.pkl
zinc	4l3k	10	2	4l3k_1	4l3k_A_Zn_2301_OK.pkl
zinc	2kkr	27	4	2kkr_1	2kkr_A_Zn_987_OK.pkl
zinc	2gqj	22	4	2gqj_2	2gqj_A_Zn_1424_OK.pkl
zinc	3kq6	8	2	3kq6_2	3kq6_A_Zn_823_OK.pkl
zinc	1wpp	21	3	1wpp_1	1wpp_B_Zn_4785_OK.pkl
zinc	4ybh	13	1	4ybh_5	4ybh_A_Zn_2998_OK.pkl
zinc	5ta6	12	2	5ta6_1	5ta6_A_Zn_2427_OK.pkl
zinc	5gha	16	4	5gha_2	5gha_B_Zn_11752_OK.pkl
zinc	5wnw	12	2	5wnw_2	5wnw_B_Zn_3090_OK.pkl
zinc	5o4f	18	2	5o4f_4	5o4f_A_Zn_4085_OK.pkl
zinc	5aws	11	2	5aws_3	5aws_A_Zn_4181_OK.pkl
zinc	2i5o	20	4	2i5o_1	2i5o_A_Zn_526_OK.pkl
zinc	4qhh	17	2	4qhh_1	4qhh_A_Zn_908_OK.pkl
zinc	3ray	14	4	3ray_3	3ray_A_Zn_1317_OK.pkl
zinc	1ul4	21	4	1ul4_1	1ul4_A_Zn_1329_OK.pkl
zinc	2ce7	34	3	2ce7_9	2ce7_C_Zn_19256_OK.pkl
zinc	3gzn	22	4	3gzn_1	3gzn_D_Zn_16056_OK.pkl
zinc	2i1o	12	3	2i1o_1	2i1o_A_Zn_3043_OK.pkl
zinc	4lw9	8	3	4lw9_36	4lw9_R_Zn_11059_OK.pkl
zinc	2k7r	23	4	2k7r_1	2k7r_A_Zn_1735_OK.pkl
zinc	2wvk	15	3	2wvk_5	2wvk_B_Zn_6094_OK.pkl
zinc	3liz	9	1	3liz_2	3liz_L_Zn_5991_OK.pkl
zinc	3rzu	21	4	3rzu_4	3rzu_C_Zn_9566_OK.pkl
zinc	4r2y	8	2	4r2y_9	4r2y_A_Zn_2036_OK.pkl
zinc	5e0y	5	1	5e0y_7	5e0y_A_Zn_554_OK.pkl
zinc	4i1s	15	4	4i1s_2	4i1s_B_Zn_2380_OK.pkl
zinc	4zun	28	2	4zun_4	4zun_B_Zn_5484_OK.pkl
zinc	2i14	18	2	2i14_4	2i14_B_Zn_18362_OK.pkl
zinc	1g7a	4	1	1g7a_2	1g7a_B_Zn_3303_OK.pkl
zinc	2m30	8	2	2m30_1	2m30_A_Zn_3059_OK.pkl
zinc	2kqb	24	4	2kqb_1	2kqb_A_Zn_793_OK.pkl
zinc	3pn5	28	3	3pn5_2	3pn5_A_Zn_1439_OK.pkl
zinc	2anu	28	4	2anu_5	2anu_B_Zn_10934_OK.pkl
zinc	2lri	18	4	2lri_2	2lri_C_Zn_911_OK.pkl
zinc	3gwt	31	4	3gwt_3	3gwt_A_Zn_2753_OK.pkl
zinc	1j73	8	1	1j73_1	1j73_B_Zn_815_OK.pkl
zinc	3lnl	29	3	3lnl_2	3lnl_A_Zn_5183_OK.pkl
zinc	5cir	7	1	5cir_1	5cir_D_Zn_5608_OK.pkl
zinc	4rvd	21	4	4rvd_1	4rvd_A_Zn_3234_OK.pkl
zinc	4ccg	18	4	4ccg_1	4ccg_X_Zn_3608_OK.pkl
zinc	5hpd	22	4	5hpd_2	5hpd_A_Zn_2432_OK.pkl
zinc	4y8a	12	2	4y8a_7	4y8a_B_Zn_1705_OK.pkl
zinc	4i2j	32	3	4i2j_3	4i2j_A_Zn_2779_OK.pkl
zinc	2x4h	18	3	2x4h_7	2x4h_A_Zn_4210_OK.pkl
zinc	4rmh	18	4	4rmh_1	4rmh_A_Zn_2421_OK.pkl
zinc	5wlw	16	2	5wlw_2	5wlw_H_Zn_9874_OK.pkl
zinc	4qq4	18	4	4qq4_1	4qq4_B_Zn_954_OK.pkl
zinc	2rpr	24	4	2rpr_1	2rpr_A_Zn_1400_OK.pkl
zinc	1x6m	18	3	1x6m_7	1x6m_B_Zn_5947_OK.pkl
zinc	3h90	14	3	3h90_7	3h90_C_Zn_8733_OK.pkl
zinc	4fup	14	2	4fup_1	4fup_A_Zn_2826_OK.pkl
zinc	3byr	8	2	3byr_1	3byr_A_Zn_737_OK.pkl
zinc	1ft7	30	3	1ft7_1	1ft7_A_Zn_2214_OK.pkl
zinc	1qmd	27	4	1qmd_2	1qmd_A_Zn_6032_OK.pkl
zinc	4xxo	21	3	4xxo_4	4xxo_A_Zn_3011_OK.pkl
zinc	2o03	12	4	2o03_1	2o03_A_Zn_957_OK.pkl
zinc	1yhc	33	3	1yhc_4	1yhc_B_Zn_4356_OK.pkl
zinc	5n8c	25	1	5n8c_2	5n8c_B_Zn_4884_OK.pkl
zinc	2e2z	17	4	2e2z_1	2e2z_A_Zn_1574_OK.pkl
zinc	5c22	11	1	5c22_1	5c22_B_Zn_8590_OK.pkl
zinc	3ram	23	3	3ram_4	3ram_D_Zn_12148_OK.pkl
zinc	4gk8	36	4	4gk8_1	4gk8_A_Zn_2192_OK.pkl
zinc	3bp8	19	4	3bp8_2	3bp8_B_Zn_6947_OK.pkl
zinc	3t80	28	3	3t80_6	3t80_A_Zn_6700_OK.pkl
zinc	2miu	19	4	2miu_1	2miu_A_Zn_1517_OK.pkl
zinc	5ih6	14	2	5ih6_1	5ih6_A_Zn_2348_OK.pkl
zinc	2naa	17	4	2naa_4	2naa_A_Zn_1394_OK.pkl
zinc	1zh1	20	4	1zh1_2	1zh1_A_Zn_2527_OK.pkl
zinc	2m7q	20	4	2m7q_1	2m7q_A_Zn_1108_OK.pkl
zinc	1cz0	20	4	1cz0_3	1cz0_B_Zn_3353_OK.pkl
zinc	5c13	13	4	5c13_2	5c13_A_Zn_4017_OK.pkl
zinc	3nn7	31	3	3nn7_4	3nn7_A_Zn_2406_OK.pkl
zinc	5cde	24	3	5cde_3	5cde_A_Zn_5989_OK.pkl
zinc	2cqf	17	4	2cqf_1	2cqf_A_Zn_861_OK.pkl
zinc	2nz0	14	3	2nz0_1	2nz0_B_Zn_5085_OK.pkl
zinc	3r24	21	4	3r24_2	3r24_B_Zn_3235_OK.pkl
zinc	3neh	38	3	3neh_2	3neh_A_Zn_4957_OK.pkl
zinc	3uvc	7	1	3uvc_10	3uvc_B_Zn_2611_OK.pkl
zinc	2hf8	12	2	2hf8_5	2hf8_A_Zn_3250_OK.pkl
zinc	5dkh	9	1	5dkh_4	5dkh_A_Zn_2797_OK.pkl
zinc	1dsv	21	4	1dsv_1	1dsv_A_Zn_488_OK.pkl
zinc	5g35	20	4	5g35_2	5g35_B_Zn_3046_OK.pkl
zinc	5a4x	9	2	5a4x_1	5a4x_B_Zn_2547_OK.pkl
zinc	5a8a	17	3	5a8a_1	5a8a_A_Zn_2482_OK.pkl
zinc	5uuc	22	4	5uuc_4	5uuc_A_Zn_4930_OK.pkl
zinc	3q94	11	1	3q94_1	3q94_A_Zn_4247_OK.pkl
zinc	5o4f	10	2	5o4f_2	5o4f_B_Zn_4058_OK.pkl
zinc	6eoj	22	4	6eoj_2	6eoj_B_Zn_13691_OK.pkl
zinc	3zg6	21	4	3zg6_1	3zg6_A_Zn_2393_OK.pkl
zinc	2ds5	19	4	2ds5_2	2ds5_A_Zn_677_OK.pkl
zinc	2qfi	11	2	2qfi_3	2qfi_B_Zn_4416_OK.pkl
zinc	1dk4	23	3	1dk4_2	1dk4_B_Zn_4048_OK.pkl
zinc	2vxx	11	1	2vxx_3	2vxx_C_Zn_5578_OK.pkl
zinc	1weq	16	4	1weq_1	1weq_A_Zn_1241_OK.pkl
zinc	4ivv	26	3	4ivv_1	4ivv_A_Zn_1429_OK.pkl
zinc	3hug	19	4	3hug_2	3hug_N_Zn_10509_OK.pkl
zinc	2li8	17	4	2li8_1	2li8_A_Zn_1187_OK.pkl
zinc	2v9f	13	2	2v9f_1	2v9f_A_Zn_2145_OK.pkl
zinc	5cde	4	1	5cde_2	5cde_B_Zn_6005_OK.pkl
zinc	4ypt	12	4	4ypt_1	4ypt_A_Zn_2965_OK.pkl
zinc	5laz	11	1	5laz_1	5laz_A_Zn_865_OK.pkl
zinc	4pt5	13	4	4pt5_1	4pt5_A_Zn_2504_OK.pkl
zinc	3nqy	35	3	3nqy_2	3nqy_B_Zn_3673_OK.pkl
zinc	4xm5	19	4	4xm5_2	4xm5_A_Zn_2103_OK.pkl
zinc	5gox	11	2	5gox_1	5gox_B_Zn_2967_OK.pkl
zinc	2ej4	26	4	2ej4_2	2ej4_A_Zn_1455_OK.pkl
zinc	5cup	29	3	5cup_2	5cup_A_Zn_5689_OK.pkl
zinc	3q94	15	2	3q94_10	3q94_A_Zn_4259_OK.pkl
zinc	1y93	28	3	1y93_1	1y93_A_Zn_2417_OK.pkl
zinc	3tht	23	4	3tht_5	3tht_B_Zn_9627_OK.pkl
zinc	3vk6	17	4	3vk6_3	3vk6_A_Zn_759_OK.pkl
zinc	2f4l	27	3	2f4l_4	2f4l_A_Zn_8378_OK.pkl
zinc	2xqn	11	2	2xqn_3	2xqn_T_Zn_2048_OK.pkl
zinc	2vxx	11	1	2vxx_4	2vxx_D_Zn_5587_OK.pkl
zinc	2ou3	10	2	2ou3_5	2ou3_B_Zn_2620_OK.pkl
zinc	5gj9	31	3	5gj9_1	5gj9_A_Zn_4759_OK.pkl
zinc	5lpi	22	4	5lpi_1	5lpi_D_Zn_4296_OK.pkl
zinc	2w0t	20	4	2w0t_1	2w0t_A_Zn_629_OK.pkl
zinc	4rhz	16	3	4rhz_1	4rhz_A_Zn_3052_OK.pkl
zinc	2my1	17	4	2my1_1	2my1_A_Zn_2613_OK.pkl
zinc	1e1h	16	2	1e1h_1	1e1h_A_Zn_6465_OK.pkl
zinc	2i2r	15	3	2i2r_22	2i2r_D_Zn_18978_OK.pkl
zinc	5up9	9	1	5up9_8	5up9_B_Zn_8694_OK.pkl
zinc	3nim	20	4	3nim_1	3nim_D_Zn_2583_OK.pkl
zinc	3ojg	33	3	3ojg_1	3ojg_A_Zn_2545_OK.pkl
zinc	5caw	19	4	5caw_10	5caw_A_Zn_5559_OK.pkl
zinc	2inn	27	4	2inn_4	2inn_B_Zn_16087_OK.pkl
zinc	5l6t	8	1	5l6t_8	5l6t_B_Zn_4130_OK.pkl
zinc	1wjp	21	4	1wjp_1	1wjp_A_Zn_1630_OK.pkl
zinc	2avu	11	4	2avu_2	2avu_F_Zn_5321_OK.pkl
zinc	1v0d	21	4	1v0d_1	1v0d_A_Zn_1938_OK.pkl
zinc	5tfu	8	2	5tfu_3	5tfu_B_Zn_14341_OK.pkl
zinc	1p5x	21	3	1p5x_1	1p5x_A_Zn_2017_OK.pkl
zinc	5uvm	22	4	5uvm_2	5uvm_B_Zn_1780_OK.pkl
zinc	1llm	22	4	1llm_3	1llm_C_Zn_2013_OK.pkl
zinc	5lsv	14	1	5lsv_3	5lsv_A_Zn_2119_OK.pkl
zinc	3ngj	8	2	3ngj_8	3ngj_B_Zn_6488_OK.pkl
zinc	5gov	30	3	5gov_1	5gov_A_Zn_5037_OK.pkl
zinc	5fca	17	2	5fca_3	5fca_B_Zn_14080_OK.pkl
zinc	3e2u	14	4	3e2u_4	3e2u_H_Zn_3035_OK.pkl
zinc	1khj	25	3	1khj_2	1khj_B_Zn_6525_OK.pkl
zinc	4lp6	35	3	4lp6_9	4lp6_B_Zn_4130_OK.pkl
zinc	2o8j	17	4	2o8j_2	2o8j_C_Zn_8394_OK.pkl
zinc	4pxy	33	4	4pxy_9	4pxy_A_Zn_4059_OK.pkl
zinc	4fc8	25	4	4fc8_1	4fc8_B_Zn_2250_OK.pkl
zinc	4txd	25	4	4txd_1	4txd_A_Zn_2708_OK.pkl
zinc	1xa8	18	4	1xa8_1	1xa8_C_Zn_5998_OK.pkl
zinc	4x8i	28	3	4x8i_10	4x8i_A_Zn_7867_OK.pkl
zinc	2xoz	22	4	2xoz_2	2xoz_B_Zn_3427_OK.pkl
zinc	1no5	6	1	1no5_2	1no5_A_Zn_1658_OK.pkl
zinc	2mq1	24	4	2mq1_2	2mq1_A_Zn_1410_OK.pkl
zinc	2kgo	19	4	2kgo_1	2kgo_A_Zn_1334_OK.pkl
zinc	1m55	24	3	1m55_2	1m55_A_Zn_3163_OK.pkl
zinc	4iuv	24	4	4iuv_1	4iuv_B_Zn_2228_OK.pkl
zinc	1zw8	23	4	1zw8_2	1zw8_A_Zn_1000_OK.pkl
zinc	3m7k	20	4	3m7k_7	3m7k_A_Zn_1523_OK.pkl
zinc	3cki	25	3	3cki_2	3cki_A_Zn_3012_OK.pkl
zinc	5tpq	26	4	5tpq_3	5tpq_B_Zn_6544_OK.pkl
zinc	3ga8	16	4	3ga8_1	3ga8_A_Zn_536_OK.pkl
zinc	4ixm	14	2	4ixm_2	4ixm_A_Zn_4825_OK.pkl
zinc	5txu	19	4	5txu_2	5txu_A_Zn_2368_OK.pkl
zinc	3t80	28	3	3t80_7	3t80_B_Zn_6741_OK.pkl
zinc	5j7k	12	1	5j7k_7	5j7k_F_Zn_4350_OK.pkl
zinc	5g5y	8	1	5g5y_10	5g5y_B_Zn_7970_OK.pkl
zinc	2nvv	11	2	2nvv_4	2nvv_C_Zn_22978_OK.pkl
zinc	4ca1	21	4	4ca1_4	4ca1_B_Zn_3338_OK.pkl
zinc	2bjr	20	4	2bjr_1	2bjr_A_Zn_5639_OK.pkl
zinc	5fss	28	3	5fss_3	5fss_A_Zn_2521_OK.pkl
zinc	2ctt	23	4	2ctt_2	2ctt_A_Zn_1478_OK.pkl
zinc	2zet	21	4	2zet_2	2zet_D_Zn_5287_OK.pkl
zinc	4hl2	6	1	4hl2_3	4hl2_A_Zn_4052_OK.pkl
zinc	4gvl	22	4	4gvl_7	4gvl_D_Zn_13921_OK.pkl
zinc	2vrs	7	1	2vrs_6	2vrs_B_Zn_4656_OK.pkl
zinc	1b8j	28	3	1b8j_1	1b8j_B_Zn_6630_OK.pkl
zinc	5t7n	31	2	5t7n_4	5t7n_A_Zn_1952_OK.pkl
zinc	1hi9	24	3	1hi9_5	1hi9_A_Zn_10577_OK.pkl
zinc	3mo0	13	1	3mo0_6	3mo0_B_Zn_3923_OK.pkl
zinc	5i49	24	4	5i49_2	5i49_A_Zn_3809_OK.pkl
zinc	2z3i	16	3	2z3i_4	2z3i_C_Zn_3895_OK.pkl
zinc	5y4k	31	3	5y4k_1	5y4k_A_Zn_3078_OK.pkl
zinc	3zfk	19	3	3zfk_2	3zfk_B_Zn_4209_OK.pkl
zinc	5fd3	14	4	5fd3_2	5fd3_B_Zn_2651_OK.pkl
zinc	4ybh	15	2	4ybh_1	4ybh_B_Zn_3015_OK.pkl
zinc	5c22	9	2	5c22_2	5c22_D_Zn_8592_OK.pkl
zinc	2kkh	12	3	2kkh_1	2kkh_A_Zn_1553_OK.pkl
zinc	5k5i	17	4	5k5i_4	5k5i_A_Zn_1465_OK.pkl
zinc	1fv5	20	4	1fv5_1	1fv5_A_Zn_550_OK.pkl
zinc	4r2j	11	2	4r2j_1	4r2j_A_Zn_2117_OK.pkl
zinc	5chj	16	1	5chj_6	5chj_B_Zn_10831_OK.pkl
zinc	4wth	11	1	4wth_1	4wth_B_Zn_6286_OK.pkl
zinc	5lsv	12	1	5lsv_2	5lsv_A_Zn_2123_OK.pkl
zinc	1p6b	32	3	1p6b_2	1p6b_A_Zn_5058_OK.pkl
zinc	2vxx	8	1	2vxx_1	2vxx_A_Zn_5554_OK.pkl
zinc	3udk	10	2	3udk_2	3udk_A_Zn_3142_OK.pkl
zinc	3sja	10	2	3sja_3	3sja_I_Zn_15873_OK.pkl
zinc	1dy1	25	4	1dy1_1	1dy1_A_Zn_1422_OK.pkl
zinc	5wy8	9	1	5wy8_2	5wy8_B_Zn_5075_OK.pkl
zinc	5m0t	5	1	5m0t_2	5m0t_A_Zn_4418_OK.pkl
zinc	2l62	18	4	2l62_1	2l62_A_Zn_313_OK.pkl
zinc	1ldk	22	4	1ldk_3	1ldk_C_Zn_7927_OK.pkl
zinc	5aay	17	4	5aay_1	5aay_A_Zn_441_OK.pkl
zinc	1gvf	23	3	1gvf_1	1gvf_B_Zn_4308_OK.pkl
zinc	5elh	26	4	5elh_4	5elh_A_Zn_4753_OK.pkl
zinc	1rmd	16	4	1rmd_1	1rmd_A_Zn_913_OK.pkl
zinc	5kl8	21	4	5kl8_2	5kl8_B_Zn_3249_OK.pkl
zinc	1qtw	22	3	1qtw_1	1qtw_A_Zn_4401_OK.pkl
zinc	1wee	16	4	1wee_2	1wee_A_Zn_1017_OK.pkl
zinc	1n36	19	3	1n36_2	1n36_N_Zn_51701_OK.pkl
zinc	4mi5	17	4	4mi5_2	4mi5_A_Zn_1617_OK.pkl
zinc	5b5v	30	4	5b5v_3	5b5v_A_Zn_6177_OK.pkl
zinc	5awt	12	1	5awt_2	5awt_A_Zn_2143_OK.pkl
zinc	1xer	24	4	1xer_3	1xer_A_Zn_772_OK.pkl
zinc	5aaq	18	4	5aaq_1	5aaq_A_Zn_900_OK.pkl
zinc	1ons	21	3	1ons_1	1ons_A_Zn_2168_OK.pkl
zinc	5vkc	10	1	5vkc_2	5vkc_A_Zn_2388_OK.pkl
zinc	5c66	29	4	5c66_1	5c66_A_Zn_6562_OK.pkl
zinc	4i1f	19	4	4i1f_5	4i1f_A_Zn_2406_OK.pkl
zinc	2b44	28	3	2b44_2	2b44_B_Zn_2035_OK.pkl
zinc	4h2k	26	3	4h2k_1	4h2k_A_Zn_3841_OK.pkl
zinc	5kz6	8	1	5kz6_7	5kz6_A_Zn_5673_OK.pkl
zinc	2vxx	8	1	2vxx_4	2vxx_C_Zn_5587_OK.pkl
zinc	4wth	8	1	4wth_2	4wth_A_Zn_6261_OK.pkl
zinc	3e2w	21	4	3e2w_2	3e2w_C_Zn_9779_OK.pkl
zinc	2afs	29	3	2afs_1	2afs_B_Zn_5235_OK.pkl
zinc	2md7	18	4	2md7_1	2md7_B_Zn_841_OK.pkl
zinc	5no3	17	2	5no3_40	5no3_B_Zn_50962_OK.pkl
zinc	5ij8	26	4	5ij8_2	5ij8_A_Zn_15542_OK.pkl
zinc	3umi	26	3	3umi_1	3umi_A_Zn_1540_OK.pkl
zinc	5krb	20	4	5krb_1	5krb_G_Zn_3540_OK.pkl
zinc	1btg	10	1	1btg_2	1btg_C_Zn_2514_OK.pkl
zinc	5syb	19	4	5syb_1	5syb_B_Zn_1380_OK.pkl
zinc	5jf8	9	1	5jf8_2	5jf8_A_Zn_1587_OK.pkl
zinc	5h6b	15	2	5h6b_2	5h6b_A_Zn_1908_OK.pkl
zinc	4dj4	29	4	4dj4_2	4dj4_B_Zn_4312_OK.pkl
zinc	5k4p	7	1	5k4p_7	5k4p_A_Zn_2547_OK.pkl
zinc	3trz	17	4	3trz_6	3trz_A_Zn_8695_OK.pkl
zinc	4ium	20	4	4ium_1	4ium_A_Zn_3137_OK.pkl
zinc	3hbu	26	3	3hbu_2	3hbu_P_Zn_3559_OK.pkl
zinc	2vxx	11	2	2vxx_3	2vxx_D_Zn_5578_OK.pkl
zinc	2m7a	17	4	2m7a_1	2m7a_A_Zn_1309_OK.pkl
zinc	4mt2	14	4	4mt2_1	4mt2_A_Zn_411_OK.pkl
zinc	2vk0	7	1	2vk0_1	2vk0_D_Zn_796_OK.pkl
zinc	2mjc	14	4	2mjc_1	2mjc_A_Zn_388_OK.pkl
zinc	3rcm	33	3	3rcm_1	3rcm_A_Zn_2189_OK.pkl
zinc	4kis	20	5	4kis_10	4kis_C_Zn_14348_OK.pkl
zinc	5ven	16	2	5ven_1	5ven_B_Zn_12580_OK.pkl
zinc	4kbl	18	4	4kbl_7	4kbl_A_Zn_6576_OK.pkl
zinc	3lub	30	3	3lub_1	3lub_A_Zn_23858_OK.pkl
zinc	2yqm	24	4	2yqm_1	2yqm_A_Zn_1338_OK.pkl
zinc	4jdg	24	3	4jdg_1	4jdg_A_Zn_2157_OK.pkl
zinc	5khy	16	2	5khy_2	5khy_B_Zn_1095_OK.pkl
zinc	4ijd	13	4	4ijd_4	4ijd_B_Zn_3309_OK.pkl
zinc	3k9t	26	3	3k9t_1	3k9t_A_Zn_3397_OK.pkl
zinc	3ggl	25	6	3ggl_1	3ggl_A_Zn_1245_OK.pkl
zinc	3kl7	29	4	3kl7_1	3kl7_A_Zn_1763_OK.pkl
zinc	5oqd	17	4	5oqd_2	5oqd_B_Zn_8794_OK.pkl
zinc	4tz9	24	3	4tz9_4	4tz9_A_Zn_1707_OK.pkl
zinc	1mwz	12	3	1mwz_1	1mwz_A_Zn_1102_OK.pkl
zinc	1wii	19	4	1wii_1	1wii_A_Zn_1251_OK.pkl
zinc	3dqv	15	4	3dqv_1	3dqv_R_Zn_8842_OK.pkl
zinc	5uxs	35	4	5uxs_1	5uxs_A_Zn_2155_OK.pkl
zinc	5l9e	7	1	5l9e_19	5l9e_B_Zn_8015_OK.pkl
zinc	5ikj	25	4	5ikj_1	5ikj_A_Zn_8252_OK.pkl
zinc	3jb9	22	3	3jb9_7	3jb9_c_Zn_86564_OK.pkl
zinc	4lgj	32	4	4lgj_1	4lgj_A_Zn_2056_OK.pkl
zinc	5kzz	8	1	5kzz_4	5kzz_A_Zn_928_OK.pkl
zinc	3p76	43	3	3p76_2	3p76_A_Zn_2179_OK.pkl
zinc	2d8r	27	4	2d8r_1	2d8r_A_Zn_1532_OK.pkl
zinc	4gbl	8	1	4gbl_2	4gbl_B_Zn_816_OK.pkl
zinc	5gov	20	1	5gov_1	5gov_A_Zn_5039_OK.pkl
zinc	2nz0	10	1	2nz0_1	2nz0_D_Zn_5085_OK.pkl
zinc	5edv	14	4	5edv_7	5edv_B_Zn_10975_OK.pkl
zinc	1qx0	23	3	1qx0_1	1qx0_A_Zn_2808_OK.pkl
zinc	2vun	33	4	2vun_1	2vun_C_Zn_11169_OK.pkl
zinc	3zdr	36	4	3zdr_1	3zdr_A_Zn_6429_OK.pkl
zinc	4csh	14	1	4csh_3	4csh_A_Zn_5311_OK.pkl
zinc	5tpq	24	3	5tpq_2	5tpq_B_Zn_6546_OK.pkl
zinc	2xoz	19	4	2xoz_1	2xoz_B_Zn_3429_OK.pkl
zinc	1w4r	18	4	1w4r_1	1w4r_B_Zn_10329_OK.pkl
zinc	2hae	32	4	2hae_1	2hae_D_Zn_11577_OK.pkl
zinc	5uoa	12	1	5uoa_2	5uoa_B_Zn_6575_OK.pkl
zinc	4bg1	21	4	4bg1_2	4bg1_A_Zn_3175_OK.pkl
zinc	2f94	25	1	2f94_1	2f94_F_Zn_2768_OK.pkl
zinc	2lhn	23	4	2lhn_1	2lhn_A_Zn_1269_OK.pkl
zinc	5gov	7	1	5gov_5	5gov_A_Zn_5035_OK.pkl
zinc	1zen	32	4	1zen_1	1zen_A_Zn_2568_OK.pkl
zinc	1no5	13	2	1no5_2	1no5_A_Zn_1656_OK.pkl
zinc	1u2n	22	4	1u2n_2	1u2n_A_Zn_1569_OK.pkl
zinc	4nqy	11	2	4nqy_1	4nqy_A_Zn_6241_OK.pkl
zinc	1r23	12	2	1r23_1	1r23_A_Zn_1589_OK.pkl
zinc	5n60	18	4	5n60_2	5n60_Q_Zn_48022_OK.pkl
zinc	1p5x	29	4	1p5x_1	1p5x_A_Zn_2015_OK.pkl
zinc	1pzw	20	4	1pzw_1	1pzw_A_Zn_644_OK.pkl
zinc	5diz	28	4	5diz_1	5diz_B_Zn_14799_OK.pkl
zinc	2ctd	19	4	2ctd_2	2ctd_A_Zn_1433_OK.pkl
zinc	2ghf	24	4	2ghf_1	2ghf_A_Zn_1638_OK.pkl
zinc	1p6m	11	2	1p6m_1	1p6m_A_Zn_6513_OK.pkl
zinc	4jiu	28	4	4jiu_1	4jiu_A_Zn_902_OK.pkl
zinc	5fza	14	4	5fza_1	5fza_A_Zn_3767_OK.pkl
zinc	1p6b	19	2	1p6b_2	1p6b_A_Zn_5060_OK.pkl
zinc	2ier	27	3	2ier_5	2ier_A_Zn_4317_OK.pkl
zinc	2gkl	30	3	2gkl_1	2gkl_A_Zn_1771_OK.pkl
zinc	2m1s	20	4	2m1s_2	2m1s_A_Zn_1494_OK.pkl
zinc	5aws	7	2	5aws_10	5aws_B_Zn_4189_OK.pkl
zinc	2qw5	29	4	2qw5_1	2qw5_A_Zn_5350_OK.pkl
zinc	5xyn	24	4	5xyn_1	5xyn_D_Zn_6032_OK.pkl
zinc	1os4	8	1	1os4_2	1os4_D_Zn_2273_OK.pkl
zinc	5czo	21	4	5czo_2	5czo_C_Zn_7922_OK.pkl
zinc	5vh5	12	1	5vh5_2	5vh5_A_Zn_1624_OK.pkl
zinc	3ie1	37	4	3ie1_1	3ie1_B_Zn_13780_OK.pkl
zinc	4bpx	17	4	4bpx_1	4bpx_C_Zn_19222_OK.pkl
zinc	5m0t	18	2	5m0t_4	5m0t_A_Zn_4420_OK.pkl
zinc	1eb6	23	3	1eb6_1	1eb6_A_Zn_1382_OK.pkl
zinc	5edv	18	4	5edv_3	5edv_A_Zn_10964_OK.pkl
zinc	2g64	19	3	2g64_1	2g64_A_Zn_1190_OK.pkl
zinc	5vem	12	2	5vem_3	5vem_B_Zn_18500_OK.pkl
zinc	3lmc	24	3	3lmc_1	3lmc_A_Zn_1554_OK.pkl
zinc	2o1q	25	3	2o1q_1	2o1q_B_Zn_2289_OK.pkl
zinc	3h0g	15	3	3h0g_5	3h0g_L_Zn_62885_OK.pkl
zinc	5nl5	15	2	5nl5_3	5nl5_B_Zn_1735_OK.pkl
zinc	1odg	20	4	1odg_1	1odg_A_Zn_1594_OK.pkl
zinc	5mko	17	4	5mko_4	5mko_A_Zn_4953_OK.pkl
zinc	2vk0	8	1	2vk0_1	2vk0_D_Zn_794_OK.pkl
zinc	2yxo	29	3	2yxo_1	2yxo_B_Zn_4223_OK.pkl
zinc	2eok	19	4	2eok_1	2eok_A_Zn_570_OK.pkl
zinc	4cbt	35	3	4cbt_3	4cbt_B_Zn_7957_OK.pkl
zinc	3l0a	17	4	3l0a_1	3l0a_A_Zn_2147_OK.pkl
zinc	2qkd	14	4	2qkd_2	2qkd_A_Zn_3023_OK.pkl
zinc	3ooi	23	4	3ooi_2	3ooi_A_Zn_1952_OK.pkl
zinc	5h7s	17	4	5h7s_5	5h7s_B_Zn_5537_OK.pkl
zinc	5cvi	16	3	5cvi_1	5cvi_A_Zn_3481_OK.pkl
zinc	1sv2	31	3	1sv2_2	1sv2_B_Zn_2700_OK.pkl
zinc	3o9x	17	4	3o9x_2	3o9x_A_Zn_3102_OK.pkl
zinc	4zdt	17	4	4zdt_1	4zdt_A_Zn_2223_OK.pkl
zinc	3wrn	24	3	3wrn_1	3wrn_A_Zn_2078_OK.pkl
zinc	5gof	19	4	5gof_1	5gof_A_Zn_3259_OK.pkl
zinc	5elk	22	4	5elk_2	5elk_A_Zn_1937_OK.pkl
zinc	1os4	8	1	1os4_2	1os4_L_Zn_2273_OK.pkl
zinc	3d2n	22	4	3d2n_1	3d2n_A_Zn_612_OK.pkl
zinc	2nvv	16	2	2nvv_4	2nvv_D_Zn_22978_OK.pkl
zinc	5f9z	21	4	5f9z_2	5f9z_A_Zn_7810_OK.pkl
zinc	1lr5	32	4	1lr5_4	1lr5_C_Zn_5290_OK.pkl
zinc	4ljo	20	4	4ljo_3	4ljo_A_Zn_2311_OK.pkl
zinc	5u1c	20	4	5u1c_2	5u1c_A_Zn_8603_OK.pkl
zinc	3g8r	22	2	3g8r_1	3g8r_B_Zn_5297_OK.pkl
zinc	5ij8	11	2	5ij8_2	5ij8_A_Zn_15540_OK.pkl
zinc	5mtm	11	2	5mtm_2	5mtm_B_Zn_1557_OK.pkl
zinc	3ngj	21	2	3ngj_9	3ngj_C_Zn_6496_OK.pkl
zinc	2x4h	19	3	2x4h_3	2x4h_C_Zn_4216_OK.pkl
zinc	5kvp	21	3	5kvp_1	5kvp_A_Zn_2320_OK.pkl
zinc	5i7c	5	2	5i7c_2	5i7c_B_Zn_1958_OK.pkl
zinc	5elh	24	4	5elh_1	5elh_A_Zn_4751_OK.pkl
zinc	3nvo	22	3	3nvo_1	3nvo_A_Zn_3822_OK.pkl
zinc	4i1f	23	4	4i1f_3	4i1f_A_Zn_2408_OK.pkl
zinc	2ee8	21	4	2ee8_2	2ee8_A_Zn_1687_OK.pkl
zinc	2m7b	15	4	2m7b_1	2m7b_A_Zn_1148_OK.pkl
zinc	5af0	30	4	5af0_1	5af0_C_Zn_7265_OK.pkl
zinc	2kdx	22	4	2kdx_1	2kdx_A_Zn_1856_OK.pkl
zinc	5awt	11	2	5awt_3	5awt_A_Zn_2141_OK.pkl
zinc	5l9e	5	1	5l9e_4	5l9e_B_Zn_8023_OK.pkl
zinc	2qpx	33	3	2qpx_1	2qpx_A_Zn_3182_OK.pkl
zinc	5caw	23	4	5caw_13	5caw_A_Zn_5561_OK.pkl
zinc	4mi5	17	4	4mi5_2	4mi5_A_Zn_1615_OK.pkl
zinc	2vrs	7	1	2vrs_6	2vrs_C_Zn_4656_OK.pkl
zinc	5jf8	17	1	5jf8_8	5jf8_A_Zn_1589_OK.pkl
zinc	5cir	6	1	5cir_1	5cir_B_Zn_5608_OK.pkl
zinc	5wuq	18	4	5wuq_1	5wuq_D_Zn_3740_OK.pkl
zinc	4ca1	20	4	4ca1_3	4ca1_A_Zn_3284_OK.pkl
zinc	2vo9	27	3	2vo9_1	2vo9_C_Zn_3485_OK.pkl
zinc	5h6b	21	2	5h6b_1	5h6b_A_Zn_1906_OK.pkl
zinc	4gem	20	4	4gem_2	4gem_A_Zn_2989_OK.pkl
zinc	3ifu	17	4	3ifu_2	3ifu_A_Zn_1370_OK.pkl
zinc	5k4p	9	1	5k4p_6	5k4p_A_Zn_2549_OK.pkl
zinc	1m7j	31	3	1m7j_1	1m7j_A_Zn_3592_OK.pkl
zinc	2waz	20	4	2waz_2	2waz_X_Zn_2486_OK.pkl
zinc	2jg6	26	4	2jg6_1	2jg6_A_Zn_1527_OK.pkl
zinc	1b1b	25	4	1b1b_2	1b1b_A_Zn_1303_OK.pkl
zinc	2vcg	16	3	2vcg_3	2vcg_D_Zn_11276_OK.pkl
zinc	5wy8	12	2	5wy8_3	5wy8_B_Zn_5077_OK.pkl
zinc	5xm5	13	3	5xm5_7	5xm5_B_Zn_5800_OK.pkl
zinc	3h0n	23	4	3h0n_1	3h0n_A_Zn_1501_OK.pkl
zinc	5kh9	22	3	5kh9_4	5kh9_A_Zn_838_OK.pkl
zinc	2h1i	21	4	2h1i_2	2h1i_C_Zn_4881_OK.pkl
zinc	5b1u	26	3	5b1u_1	5b1u_A_Zn_1969_OK.pkl
zinc	3esw	16	4	3esw_1	3esw_A_Zn_3215_OK.pkl
zinc	4p2y	8	2	4p2y_4	4p2y_A_Zn_2988_OK.pkl
zinc	1u8b	18	3	1u8b_1	1u8b_A_Zn_1725_OK.pkl
zinc	5o4f	18	2	5o4f_3	5o4f_B_Zn_4060_OK.pkl
zinc	1rjq	31	3	1rjq_1	1rjq_A_Zn_3596_OK.pkl
zinc	4ixm	22	3	4ixm_3	4ixm_B_Zn_4833_OK.pkl
zinc	3l7t	15	2	3l7t_2	3l7t_A_Zn_4417_OK.pkl
zinc	3khi	30	4	3khi_1	3khi_A_Zn_1787_OK.pkl
zinc	5ju7	7	1	5ju7_1	5ju7_A_Zn_874_OK.pkl
zinc	5mnj	19	4	5mnj_7	5mnj_C_Zn_5328_OK.pkl
zinc	4k95	22	4	4k95_42	4k95_I_Zn_35780_OK.pkl
zinc	5dk5	25	4	5dk5_3	5dk5_B_Zn_9545_OK.pkl
zinc	5ed2	28	3	5ed2_1	5ed2_A_Zn_8032_OK.pkl
zinc	4o23	29	3	4o23_2	4o23_A_Zn_5667_OK.pkl
zinc	4au7	26	3	4au7_2	4au7_A_Zn_3708_OK.pkl
zinc	2gu2	23	3	2gu2_2	2gu2_A_Zn_4933_OK.pkl
zinc	5t53	20	3	5t53_1	5t53_A_Zn_1423_OK.pkl
zinc	5fd3	16	4	5fd3_1	5fd3_A_Zn_2647_OK.pkl
zinc	4ad9	5	1	4ad9_1	4ad9_B_Zn_13158_OK.pkl
zinc	1m65	21	3	1m65_1	1m65_A_Zn_1808_OK.pkl
zinc	3plw	22	3	3plw_2	3plw_A_Zn_926_OK.pkl
zinc	3ugq	25	3	3ugq_1	3ugq_A_Zn_3500_OK.pkl
zinc	2anu	9	1	2anu_5	2anu_B_Zn_10936_OK.pkl
zinc	5grr	19	2	5grr_2	5grr_A_Zn_2577_OK.pkl
zinc	5b1b	18	4	5b1b_3	5b1b_F_Zn_29976_OK.pkl
zinc	5gov	31	3	5gov_2	5gov_B_Zn_5033_OK.pkl
zinc	4w1o	13	1	4w1o_4	4w1o_A_Zn_10451_OK.pkl
zinc	5lpi	21	4	5lpi_7	5lpi_C_Zn_4298_OK.pkl
zinc	4k2h	9	1	4k2h_4	4k2h_M_Zn_19623_OK.pkl
zinc	1vhe	29	3	1vhe_1	1vhe_A_Zn_2777_OK.pkl
zinc	5l6t	8	1	5l6t_7	5l6t_A_Zn_4126_OK.pkl
zinc	5aws	9	1	5aws_6	5aws_A_Zn_4183_OK.pkl
zinc	2zsg	23	2	2zsg_3	2zsg_A_Zn_5578_OK.pkl
zinc	5kbi	27	4	5kbi_1	5kbi_B_Zn_3206_OK.pkl
zinc	1a7t	21	3	1a7t_1	1a7t_B_Zn_3507_OK.pkl
zinc	4fjc	14	4	4fjc_3	4fjc_E_Zn_10542_OK.pkl
zinc	5chu	11	3	5chu_7	5chu_B_Zn_10931_OK.pkl
zinc	2muq	22	4	2muq_1	2muq_A_Zn_654_OK.pkl
zinc	5lb5	20	4	5lb5_7	5lb5_B_Zn_13370_OK.pkl
zinc	5dah	17	4	5dah_3	5dah_A_Zn_2798_OK.pkl
zinc	1u2w	12	2	1u2w_1	1u2w_A_Zn_3156_OK.pkl
zinc	1lpv	19	4	1lpv_2	1lpv_A_Zn_863_OK.pkl
zinc	3iuf	17	4	3iuf_1	3iuf_A_Zn_265_OK.pkl
zinc	3dwd	19	4	3dwd_2	3dwd_A_Zn_1760_OK.pkl
zinc	3og8	22	4	3og8_2	3og8_A_Zn_2699_OK.pkl
zinc	3t9o	26	4	3t9o_1	3t9o_A_Zn_1845_OK.pkl
zinc	1thj	11	1	1thj_1	1thj_C_Zn_4834_OK.pkl
zinc	1q7l	7	1	1q7l_2	1q7l_B_Zn_4452_OK.pkl
zinc	3vd6	9	2	3vd6_1	3vd6_C_Zn_1585_OK.pkl
zinc	2faw	37	5	2faw_1	2faw_A_Zn_4176_OK.pkl
zinc	4ruw	29	4	4ruw_1	4ruw_A_Zn_2997_OK.pkl
zinc	2k9h	28	4	2k9h_2	2k9h_A_Zn_842_OK.pkl
zinc	4nn2	29	4	4nn2_5	4nn2_A_Zn_1901_OK.pkl
zinc	2lvr	18	4	2lvr_1	2lvr_A_Zn_494_OK.pkl
zinc	2v8v	28	3	2v8v_1	2v8v_A_Zn_13368_OK.pkl
zinc	4fuo	14	2	4fuo_1	4fuo_A_Zn_1439_OK.pkl
zinc	3oaj	27	3	3oaj_1	3oaj_A_Zn_4988_OK.pkl
zinc	5ij7	14	4	5ij7_5	5ij7_A_Zn_15569_OK.pkl
zinc	3f07	21	4	3f07_1	3f07_A_Zn_8384_OK.pkl
zinc	3edh	27	3	3edh_2	3edh_A_Zn_1698_OK.pkl
zinc	5wo3	11	1	5wo3_2	5wo3_A_Zn_2863_OK.pkl
zinc	1vyx	21	4	1vyx_2	1vyx_A_Zn_915_OK.pkl
zinc	5g5y	16	2	5g5y_3	5g5y_A_Zn_7942_OK.pkl
zinc	1kbe	18	4	1kbe_1	1kbe_A_Zn_779_OK.pkl
zinc	5mm9	28	3	5mm9_1	5mm9_B_Zn_7082_OK.pkl
zinc	2jpa	20	4	2jpa_2	2jpa_A_Zn_2881_OK.pkl
zinc	1ox7	22	3	1ox7_2	1ox7_B_Zn_2463_OK.pkl
zinc	2hu9	21	4	2hu9_3	2hu9_B_Zn_2078_OK.pkl
zinc	2v88	17	4	2v88_4	2v88_A_Zn_1409_OK.pkl
zinc	1kh9	28	4	1kh9_1	1kh9_B_Zn_6531_OK.pkl
zinc	1mey	15	4	1mey_2	1mey_G_Zn_2646_OK.pkl
zinc	4b7y	17	3	4b7y_1	4b7y_D_Zn_2267_OK.pkl
zinc	4ilo	19	4	4ilo_1	4ilo_B_Zn_3769_OK.pkl
zinc	4i28	31	3	4i28_1	4i28_A_Zn_2960_OK.pkl
zinc	3q94	8	1	3q94_4	3q94_A_Zn_4245_OK.pkl
zinc	3lwq	13	4	3lwq_1	3lwq_B_Zn_5362_OK.pkl
zinc	2i14	16	4	2i14_5	2i14_E_Zn_18433_OK.pkl
zinc	3a44	9	3	3a44_3	3a44_B_Zn_3853_OK.pkl
zinc	5ikf	21	4	5ikf_2	5ikf_A_Zn_4603_OK.pkl
zinc	2fc7	19	4	2fc7_1	2fc7_A_Zn_1166_OK.pkl
zinc	1f0j	30	4	1f0j_1	1f0j_A_Zn_5557_OK.pkl
zinc	2q4h	23	3	2q4h_4	2q4h_A_Zn_4881_OK.pkl
zinc	1yuj	20	4	1yuj_1	1yuj_A_Zn_1581_OK.pkl
zinc	1ajy	25	4	1ajy_2	1ajy_B_Zn_2296_OK.pkl
zinc	5jjm	14	1	5jjm_3	5jjm_A_Zn_8609_OK.pkl
zinc	2naa	17	4	2naa_2	2naa_A_Zn_1396_OK.pkl
zinc	2021-06-02	23	4	2jun_3	2jun_A_Zn_1545_OK.pkl
zinc	1ro6	30	4	1ro6_3	1ro6_A_Zn_5547_OK.pkl
zinc	3vh9	31	3	3vh9_3	3vh9_A_Zn_2340_OK.pkl
zinc	2vy5	21	4	2vy5_1	2vy5_A_Zn_579_OK.pkl
zinc	5kef	11	1	5kef_3	5kef_A_Zn_2380_OK.pkl
zinc	5ldz	13	2	5ldz_1	5ldz_D_Zn_14621_OK.pkl
zinc	1fn9	21	4	1fn9_1	1fn9_B_Zn_5768_OK.pkl
zinc	4ci0	11	2	4ci0_7	4ci0_B_Zn_6898_OK.pkl
zinc	5dka	20	4	5dka_6	5dka_B_Zn_1518_OK.pkl
zinc	5khy	5	1	5khy_6	5khy_A_Zn_1091_OK.pkl
zinc	4rxo	32	4	4rxo_3	4rxo_D_Zn_14612_OK.pkl
zinc	1i4r	19	3	1i4r_1	1i4r_A_Zn_1909_OK.pkl
zinc	1xi2	14	3	1xi2_2	1xi2_B_Zn_3724_OK.pkl
zinc	5ij7	18	4	5ij7_2	5ij7_A_Zn_15565_OK.pkl
zinc	3h90	11	2	3h90_7	3h90_C_Zn_8731_OK.pkl
zinc	3byr	14	3	3byr_1	3byr_A_Zn_735_OK.pkl
zinc	2bn7	14	2	2bn7_1	2bn7_A_Zn_3540_OK.pkl
zinc	4c4o	29	3	4c4o_4	4c4o_B_Zn_8834_OK.pkl
zinc	3fm2	9	1	3fm2_1	3fm2_A_Zn_2099_OK.pkl
zinc	3sp4	20	4	3sp4_1	3sp4_A_Zn_3355_OK.pkl
zinc	3vk6	17	3	3vk6_2	3vk6_A_Zn_757_OK.pkl
zinc	4gk8	32	3	4gk8_1	4gk8_A_Zn_2190_OK.pkl
zinc	1weo	17	4	1weo_2	1weo_A_Zn_1345_OK.pkl
zinc	1thj	18	2	1thj_1	1thj_A_Zn_4834_OK.pkl
zinc	1gx1	31	3	1gx1_3	1gx1_C_Zn_3614_OK.pkl
zinc	5awt	12	1	5awt_5	5awt_A_Zn_2145_OK.pkl
zinc	5o4f	10	2	5o4f_2	5o4f_A_Zn_4058_OK.pkl
zinc	5ts5	12	1	5ts5_10	5ts5_B_Zn_15177_OK.pkl
zinc	4a4j	10	3	4a4j_1	4a4j_A_Zn_520_OK.pkl
zinc	5t57	19	2	5t57_1	5t57_A_Zn_2170_OK.pkl
zinc	5l9e	6	2	5l9e_3	5l9e_D_Zn_8338_OK.pkl
zinc	1xjh	40	4	1xjh_1	1xjh_A_Zn_928_OK.pkl
zinc	2nvv	11	2	2nvv_2	2nvv_B_Zn_22976_OK.pkl
zinc	4j4k	25	4	4j4k_3	4j4k_A_Zn_3047_OK.pkl
zinc	3nqy	2	1	3nqy_2	3nqy_A_Zn_3673_OK.pkl
zinc	3j7y	16	4	3j7y_50	3j7y_0_Zn_94170_OK.pkl
zinc	1r6o	20	3	1r6o_2	1r6o_B_Zn_3808_OK.pkl
zinc	5cde	8	1	5cde_2	5cde_A_Zn_6005_OK.pkl
zinc	5n61	18	4	5n61_6	5n61_Q_Zn_48568_OK.pkl
zinc	4mtt	17	2	4mtt_1	4mtt_B_Zn_2074_OK.pkl
zinc	1wim	21	4	1wim_2	1wim_A_Zn_1406_OK.pkl
zinc	2p6b	31	4	2p6b_2	2p6b_C_Zn_8300_OK.pkl
zinc	3znf	20	4	3znf_1	3znf_A_Zn_503_OK.pkl
zinc	5l9e	7	1	5l9e_1	5l9e_D_Zn_8345_OK.pkl
zinc	2ld1	17	4	2ld1_1	2ld1_A_Zn_2201_OK.pkl
zinc	2eod	21	4	2eod_1	2eod_A_Zn_962_OK.pkl
zinc	2er8	21	4	2er8_2	2er8_A_Zn_3001_OK.pkl
zinc	5jf8	8	1	5jf8_5	5jf8_A_Zn_1593_OK.pkl
zinc	1txl	22	3	1txl_1	1txl_A_Zn_1539_OK.pkl
zinc	3mlp	19	4	3mlp_1	3mlp_E_Zn_11792_OK.pkl
zinc	2yre	24	4	2yre_2	2yre_A_Zn_1427_OK.pkl
zinc	1xpa	18	4	1xpa_1	1xpa_A_Zn_1869_OK.pkl
zinc	5gox	10	2	5gox_1	5gox_A_Zn_2967_OK.pkl
zinc	2pkg	21	4	2pkg_2	2pkg_D_Zn_10362_OK.pkl
zinc	3vht	19	4	3vht_1	3vht_B_Zn_4501_OK.pkl
zinc	3dcp	21	3	3dcp_1	3dcp_B_Zn_6597_OK.pkl
zinc	4toi	26	4	4toi_1	4toi_A_Zn_2407_OK.pkl
zinc	4iur	23	4	4iur_1	4iur_B_Zn_2251_OK.pkl
zinc	5khy	8	1	5khy_9	5khy_B_Zn_1093_OK.pkl
zinc	3dti	21	3	3dti_1	3dti_A_Zn_1840_OK.pkl
zinc	4y12	16	4	4y12_1	4y12_A_Zn_2412_OK.pkl
zinc	5xm5	23	3	5xm5_4	5xm5_A_Zn_5795_OK.pkl
zinc	4c6i	37	3	4c6i_1	4c6i_A_Zn_6046_OK.pkl
zinc	3b6p	33	3	3b6p_1	3b6p_B_Zn_6785_OK.pkl
zinc	3aal	24	3	3aal_1	3aal_A_Zn_2325_OK.pkl
zinc	1cl4	19	4	1cl4_1	1cl4_A_Zn_493_OK.pkl
zinc	3a52	27	3	3a52_6	3a52_A_Zn_6048_OK.pkl
zinc	1eu4	16	3	1eu4_1	1eu4_A_Zn_1668_OK.pkl
zinc	3uvc	12	1	3uvc_10	3uvc_A_Zn_2611_OK.pkl
zinc	2hf8	7	1	2hf8_5	2hf8_B_Zn_3250_OK.pkl
zinc	1ajy	28	4	1ajy_1	1ajy_A_Zn_2294_OK.pkl
zinc	2rhq	17	4	2rhq_1	2rhq_A_Zn_8338_OK.pkl
zinc	1yc2	17	4	1yc2_2	1yc2_D_Zn_10028_OK.pkl
zinc	5buc	21	3	5buc_2	5buc_A_Zn_4467_OK.pkl
zinc	5i8g	20	4	5i8g_4	5i8g_A_Zn_1924_OK.pkl
zinc	2j13	23	2	2j13_1	2j13_A_Zn_1760_OK.pkl
zinc	4w4u	21	4	4w4u_7	4w4u_D_Zn_10546_OK.pkl
zinc	3u9g	23	4	3u9g_4	3u9g_A_Zn_1739_OK.pkl
zinc	4ral	5	1	4ral_2	4ral_E_Zn_15763_OK.pkl
zinc	1en7	19	4	1en7_3	1en7_B_Zn_2549_OK.pkl
zinc	5c66	24	3	5c66_1	5c66_A_Zn_6564_OK.pkl
zinc	2jox	33	4	2jox_2	2jox_A_Zn_1641_OK.pkl
zinc	3cng	15	4	3cng_2	3cng_A_Zn_5811_OK.pkl
zinc	5kz6	15	2	5kz6_2	5kz6_A_Zn_5675_OK.pkl
zinc	2m13	24	4	2m13_2	2m13_A_Zn_1041_OK.pkl
zinc	1mgo	17	4	1mgo_1	1mgo_B_Zn_5610_OK.pkl
zinc	2rpc	21	4	2rpc_2	2rpc_A_Zn_2417_OK.pkl
zinc	4r2y	8	2	4r2y_9	4r2y_B_Zn_2036_OK.pkl
zinc	3gl6	9	2	3gl6_1	3gl6_A_Zn_470_OK.pkl
zinc	5wo2	8	1	5wo2_8	5wo2_A_Zn_2945_OK.pkl
zinc	1wo7	19	4	1wo7_1	1wo7_A_Zn_373_OK.pkl
zinc	4qbs	19	4	4qbs_1	4qbs_A_Zn_1157_OK.pkl
zinc	5ij7	21	4	5ij7_3	5ij7_B_Zn_15610_OK.pkl
zinc	2o8j	18	4	2o8j_2	2o8j_C_Zn_8392_OK.pkl
zinc	1t2t	13	4	1t2t_1	1t2t_A_Zn_1628_OK.pkl
zinc	1tf6	18	4	1tf6_4	1tf6_D_Zn_5501_OK.pkl
zinc	1olp	28	3	1olp_7	1olp_C_Zn_11928_OK.pkl
zinc	4mo1	19	4	4mo1_1	4mo1_A_Zn_2205_OK.pkl
zinc	5yef	16	4	5yef_12	5yef_A_Zn_9717_OK.pkl
zinc	2m30	12	2	2m30_1	2m30_B_Zn_3059_OK.pkl
zinc	2mre	18	4	2mre_1	2mre_B_Zn_1767_OK.pkl
zinc	2pv0	22	4	2pv0_4	2pv0_C_Zn_7864_OK.pkl
zinc	1b57	22	3	1b57_3	1b57_B_Zn_5268_OK.pkl
zinc	2kwq	16	4	2kwq_1	2kwq_A_Zn_1474_OK.pkl
zinc	3h90	13	1	3h90_7	3h90_A_Zn_8731_OK.pkl
zinc	2x7w	23	3	2x7w_1	2x7w_A_Zn_2280_OK.pkl
zinc	1o1r	22	3	1o1r_1	1o1r_B_Zn_5836_OK.pkl
zinc	4pks	35	3	4pks_1	4pks_A_Zn_4007_OK.pkl
zinc	1wjv	21	4	1wjv_1	1wjv_A_Zn_1123_OK.pkl
zinc	4rgv	27	3	4rgv_1	4rgv_A_Zn_5168_OK.pkl
zinc	5j7k	12	1	5j7k_7	5j7k_B_Zn_4350_OK.pkl
zinc	2my1	20	4	2my1_1	2my1_A_Zn_2615_OK.pkl
zinc	2ku3	19	4	2ku3_1	2ku3_A_Zn_927_OK.pkl
zinc	5tdr	23	4	5tdr_1	5tdr_A_Zn_666_OK.pkl
zinc	5vdv	23	4	5vdv_1	5vdv_B_Zn_5366_OK.pkl
zinc	5uu9	10	1	5uu9_3	5uu9_A_Zn_5059_OK.pkl
zinc	2a5h	7	3	2a5h_6	2a5h_D_Zn_13298_OK.pkl
zinc	2peb	22	3	2peb_2	2peb_A_Zn_1875_OK.pkl
zinc	1q69	6	2	1q69_1	1q69_A_Zn_768_OK.pkl
zinc	3knv	22	4	3knv_2	3knv_A_Zn_944_OK.pkl
zinc	2hqh	14	4	2hqh_1	2hqh_F_Zn_2935_OK.pkl
zinc	5hez	12	2	5hez_1	5hez_C_Zn_9773_OK.pkl
zinc	3h1w	32	3	3h1w_1	3h1w_A_Zn_2989_OK.pkl
zinc	5t7n	9	2	5t7n_2	5t7n_A_Zn_1954_OK.pkl
zinc	2mq1	20	4	2mq1_1	2mq1_A_Zn_1408_OK.pkl
zinc	4gnd	19	4	4gnd_5	4gnd_C_Zn_1605_OK.pkl
zinc	4i2j	27	2	4i2j_3	4i2j_A_Zn_2780_OK.pkl
zinc	1y02	21	4	1y02_1	1y02_A_Zn_726_OK.pkl
zinc	4h54	23	3	4h54_4	4h54_A_Zn_4356_OK.pkl
zinc	4be0	22	4	4be0_2	4be0_A_Zn_5080_OK.pkl
zinc	4rgq	34	3	4rgq_3	4rgq_B_Zn_10594_OK.pkl
zinc	2yuc	21	4	2yuc_2	2yuc_A_Zn_1091_OK.pkl
zinc	2ev6	28	4	2ev6_2	2ev6_B_Zn_2286_OK.pkl
zinc	3dtk	17	2	3dtk_1	3dtk_A_Zn_1877_OK.pkl
zinc	5up9	9	1	5up9_8	5up9_F_Zn_8694_OK.pkl
zinc	5aws	10	1	5aws_3	5aws_B_Zn_4181_OK.pkl
zinc	2db6	21	4	2db6_1	2db6_A_Zn_1145_OK.pkl
zinc	3epk	25	4	3epk_6	3epk_B_Zn_9650_OK.pkl
zinc	4d0y	24	3	4d0y_10	4d0y_B_Zn_2963_OK.pkl
zinc	5fd3	19	4	5fd3_2	5fd3_B_Zn_2649_OK.pkl
zinc	3h0g	9	1	3h0g_7	3h0g_O_Zn_62890_OK.pkl
zinc	5gov	20	1	5gov_1	5gov_A_Zn_5040_OK.pkl
zinc	2gwn	31	3	2gwn_1	2gwn_A_Zn_3661_OK.pkl
zinc	1b4t	30	4	1b4t_1	1b4t_A_Zn_1105_OK.pkl
zinc	4u7t	20	4	4u7t_4	4u7t_A_Zn_9987_OK.pkl
zinc	4pys	16	4	4pys_1	4pys_B_Zn_7924_OK.pkl
zinc	5t7j	12	2	5t7j_9	5t7j_A_Zn_1903_OK.pkl
zinc	2a1k	30	4	2a1k_1	2a1k_A_Zn_3437_OK.pkl
zinc	4ljq	11	2	4ljq_18	4ljq_A_Zn_5866_OK.pkl
zinc	5dkc	9	1	5dkc_1	5dkc_A_Zn_910_OK.pkl
zinc	3vh3	24	4	3vh3_1	3vh3_A_Zn_3293_OK.pkl
zinc	2m7y	17	4	2m7y_1	2m7y_A_Zn_1105_OK.pkl
zinc	4ci1	20	4	4ci1_4	4ci1_B_Zn_11408_OK.pkl
zinc	2iuc	26	4	2iuc_2	2iuc_B_Zn_5099_OK.pkl
zinc	5b75	20	4	5b75_2	5b75_A_Zn_2228_OK.pkl
zinc	5aj3	24	4	5aj3_45	5aj3_p_Zn_66282_OK.pkl
zinc	2lex	22	4	2lex_1	2lex_A_Zn_1639_OK.pkl
zinc	5erc	26	4	5erc_4	5erc_A_Zn_1310_OK.pkl
zinc	5l6t	10	1	5l6t_4	5l6t_B_Zn_4244_OK.pkl
zinc	2nly	22	3	2nly_1	2nly_A_Zn_1652_OK.pkl
zinc	3hwp	30	4	3hwp_1	3hwp_A_Zn_4707_OK.pkl
zinc	2x7m	22	4	2x7m_1	2x7m_A_Zn_2888_OK.pkl
zinc	2i0m	24	4	2i0m_1	2i0m_A_Zn_1620_OK.pkl
zinc	3cjj	14	1	3cjj_1	3cjj_A_Zn_1706_OK.pkl
zinc	3lat	8	1	3lat_3	3lat_A_Zn_3418_OK.pkl
zinc	3hxb	14	1	3hxb_1	3hxb_B_Zn_4967_OK.pkl
zinc	1jvi	32	3	1jvi_1	1jvi_A_Zn_1227_OK.pkl
zinc	4fjc	17	4	4fjc_8	4fjc_A_Zn_10524_OK.pkl
zinc	5ns5	36	3	5ns5_1	5ns5_A_Zn_3014_OK.pkl
zinc	2qfp	30	4	2qfp_4	2qfp_D_Zn_14175_OK.pkl
zinc	4a91	26	4	4a91_1	4a91_A_Zn_2348_OK.pkl
zinc	5m64	7	1	5m64_4	5m64_M_Zn_35891_OK.pkl
zinc	2i9w	20	4	2i9w_2	2i9w_A_Zn_1392_OK.pkl
zinc	3a1b	22	4	3a1b_3	3a1b_A_Zn_1184_OK.pkl
zinc	2wkn	25	3	2wkn_1	2wkn_G_Zn_25077_OK.pkl
zinc	4csa	20	4	4csa_1	4csa_E_Zn_5324_OK.pkl
zinc	3l7t	15	2	3l7t_2	3l7t_D_Zn_4417_OK.pkl
zinc	4xwo	10	2	4xwo_8	4xwo_N_Zn_45972_OK.pkl
zinc	3ome	34	4	3ome_5	3ome_E_Zn_11248_OK.pkl
zinc	2kak	19	4	2kak_2	2kak_A_Zn_637_OK.pkl
zinc	4y97	18	4	4y97_4	4y97_F_Zn_19527_OK.pkl
zinc	4ad9	27	4	4ad9_4	4ad9_D_Zn_13160_OK.pkl
zinc	2vxx	11	1	2vxx_1	2vxx_B_Zn_5554_OK.pkl
zinc	3csq	29	3	3csq_1	3csq_A_Zn_10465_OK.pkl
zinc	4zxn	17	4	4zxn_2	4zxn_A_Zn_3016_OK.pkl
zinc	1alj	29	4	1alj_1	1alj_A_Zn_6561_OK.pkl
zinc	3boc	28	3	3boc_1	3boc_A_Zn_1570_OK.pkl
zinc	2jne	18	5	2jne_1	2jne_A_Zn_1091_OK.pkl
zinc	2k2c	20	6	2k2c_3	2k2c_A_Zn_2126_OK.pkl
zinc	5c4v	19	4	5c4v_3	5c4v_F_Zn_6711_OK.pkl
zinc	4ad9	28	4	4ad9_1	4ad9_C_Zn_13158_OK.pkl
zinc	4a4k	23	4	4a4k_2	4a4k_A_Zn_9090_OK.pkl
zinc	5khy	8	1	5khy_5	5khy_A_Zn_1087_OK.pkl
zinc	4cbt	9	3	4cbt_1	4cbt_C_Zn_7986_OK.pkl
zinc	4h2e	33	3	4h2e_5	4h2e_A_Zn_2633_OK.pkl
zinc	3h69	28	3	3h69_2	3h69_A_Zn_5060_OK.pkl
zinc	4gy1	35	3	4gy1_1	4gy1_B_Zn_6658_OK.pkl
zinc	1jjd	20	4	1jjd_1	1jjd_A_Zn_691_OK.pkl
zinc	3sp1	26	3	3sp1_1	3sp1_B_Zn_6835_OK.pkl
zinc	1jm7	21	4	1jm7_1	1jm7_B_Zn_3163_OK.pkl
zinc	4on1	30	4	4on1_1	4on1_B_Zn_5302_OK.pkl
zinc	2f9y	16	4	2f9y_1	2f9y_B_Zn_4261_OK.pkl
zinc	2luy	16	4	2luy_2	2luy_A_Zn_1533_OK.pkl
zinc	3r0d	17	2	3r0d_1	3r0d_A_Zn_3365_OK.pkl
zinc	4ccg	22	4	4ccg_2	4ccg_Y_Zn_3628_OK.pkl
zinc	1bpm	35	4	1bpm_1	1bpm_A_Zn_3674_OK.pkl
zinc	2con	19	4	2con_1	2con_A_Zn_1182_OK.pkl
zinc	3nwi	18	2	3nwi_11	3nwi_E_Zn_9566_OK.pkl
zinc	1wy2	37	4	1wy2_2	1wy2_A_Zn_5519_OK.pkl
zinc	3p2a	14	4	3p2a_1	3p2a_C_Zn_4468_OK.pkl
zinc	1rut	17	4	1rut_1	1rut_X_Zn_1255_OK.pkl
zinc	3zj1	23	4	3zj1_1	3zj1_A_Zn_1328_OK.pkl
zinc	3ax1	24	4	3ax1_1	3ax1_A_Zn_2439_OK.pkl
zinc	4ixm	15	2	4ixm_2	4ixm_B_Zn_4825_OK.pkl
zinc	5d9y	14	4	5d9y_1	5d9y_A_Zn_3780_OK.pkl
zinc	3cki	8	1	3cki_2	3cki_B_Zn_3012_OK.pkl
zinc	3anu	15	2	3anu_1	3anu_A_Zn_2811_OK.pkl
zinc	3mo0	12	3	3mo0_6	3mo0_A_Zn_3923_OK.pkl
zinc	1v4p	30	4	1v4p_3	1v4p_A_Zn_3728_OK.pkl
zinc	1med	17	4	1med_1	1med_A_Zn_392_OK.pkl
zinc	2vrs	7	1	2vrs_6	2vrs_A_Zn_4656_OK.pkl
zinc	2lcq	40	4	2lcq_1	2lcq_A_Zn_2601_OK.pkl
zinc	4w4u	14	3	4w4u_3	4w4u_H_Zn_10549_OK.pkl
zinc	5obz	17	4	5obz_1	5obz_B_Zn_2083_OK.pkl
zinc	4hl2	17	2	4hl2_3	4hl2_B_Zn_4052_OK.pkl
zinc	4ybh	8	1	4ybh_1	4ybh_A_Zn_3015_OK.pkl
zinc	2wwn	27	4	2wwn_3	2wwn_B_Zn_2232_OK.pkl
zinc	3h0g	12	5	3h0g_1	3h0g_V_Zn_62893_OK.pkl
zinc	2j9u	14	4	2j9u_1	2j9u_B_Zn_2247_OK.pkl
zinc	2gfo	16	4	2gfo_1	2gfo_A_Zn_2748_OK.pkl
zinc	1enr	28	4	1enr_1	1enr_A_Zn_1826_OK.pkl
zinc	3qmi	16	4	3qmi_2	3qmi_A_Zn_893_OK.pkl
zinc	1e1h	12	1	1e1h_1	1e1h_B_Zn_6465_OK.pkl
zinc	5kl4	20	4	5kl4_6	5kl4_D_Zn_4427_OK.pkl
zinc	1nee	25	4	1nee_1	1nee_A_Zn_2205_OK.pkl
zinc	3pfo	25	3	3pfo_1	3pfo_A_Zn_6624_OK.pkl
zinc	1ndz	32	4	1ndz_1	1ndz_A_Zn_2790_OK.pkl
zinc	1zni	8	1	1zni_1	1zni_B_Zn_826_OK.pkl
zinc	2gc3	32	4	2gc3_1	2gc3_A_Zn_3023_OK.pkl
zinc	5l6t	15	2	5l6t_8	5l6t_A_Zn_4130_OK.pkl
zinc	4k95	20	4	4k95_23	4k95_G_Zn_35761_OK.pkl
zinc	4nh1	21	4	4nh1_3	4nh1_C_Zn_8954_OK.pkl
zinc	4z4k	15	4	4z4k_3	4z4k_B_Zn_4586_OK.pkl
zinc	2ct5	24	4	2ct5_1	2ct5_A_Zn_1093_OK.pkl
zinc	5c3e	17	4	5c3e_6	5c3e_C_Zn_32526_OK.pkl
zinc	5vjj	16	4	5vjj_6	5vjj_A_Zn_2227_OK.pkl
zinc	5caw	21	4	5caw_14	5caw_C_Zn_5573_OK.pkl
zinc	1xfo	25	3	1xfo_3	1xfo_A_Zn_10520_OK.pkl
zinc	2rpp	22	4	2rpp_1	2rpp_A_Zn_1344_OK.pkl
zinc	3wf6	17	4	3wf6_1	3wf6_A_Zn_2223_OK.pkl
zinc	2gso	29	4	2gso_1	2gso_B_Zn_6046_OK.pkl
zinc	5e0y	12	1	5e0y_5	5e0y_A_Zn_552_OK.pkl
zinc	5yef	18	4	5yef_15	5yef_G_Zn_9731_OK.pkl
zinc	5u6h	19	4	5u6h_2	5u6h_A_Zn_1470_OK.pkl
zinc	4y8a	7	1	4y8a_2	4y8a_A_Zn_1695_OK.pkl
zinc	3ol6	20	3	3ol6_3	3ol6_E_Zn_17840_OK.pkl
zinc	5l6t	16	2	5l6t_12	5l6t_B_Zn_4237_OK.pkl
zinc	3lyr	17	4	3lyr_1	3lyr_A_Zn_1683_OK.pkl
zinc	5cuo	26	3	5cuo_1	5cuo_A_Zn_5804_OK.pkl
zinc	1odh	26	4	1odh_2	1odh_A_Zn_1808_OK.pkl
zinc	1a6f	8	1	1a6f_2	1a6f_A_Zn_953_OK.pkl
zinc	3ce9	33	3	3ce9_4	3ce9_A_Zn_10762_OK.pkl
zinc	5i7c	5	2	5i7c_2	5i7c_A_Zn_1958_OK.pkl
zinc	5c4v	19	4	5c4v_2	5c4v_B_Zn_6707_OK.pkl
zinc	4lmg	18	4	4lmg_6	4lmg_B_Zn_5099_OK.pkl
zinc	2k2c	17	4	2k2c_5	2k2c_A_Zn_2124_OK.pkl
zinc	2i0o	21	3	2i0o_2	2i0o_A_Zn_2289_OK.pkl
zinc	5uuc	9	1	5uuc_1	5uuc_A_Zn_4934_OK.pkl
zinc	1su1	23	4	1su1_4	1su1_D_Zn_5681_OK.pkl
zinc	3mwm	17	4	3mwm_2	3mwm_A_Zn_1882_OK.pkl
zinc	1p9e	24	4	1p9e_1	1p9e_B_Zn_4414_OK.pkl
zinc	4mn6	20	4	4mn6_1	4mn6_A_Zn_1493_OK.pkl
zinc	3h9j	19	4	3h9j_2	3h9j_B_Zn_10524_OK.pkl
zinc	2elm	18	4	2elm_1	2elm_A_Zn_569_OK.pkl
zinc	1y0r	24	3	1y0r_1	1y0r_A_Zn_2581_OK.pkl
zinc	4giz	18	4	4giz_3	4giz_D_Zn_8468_OK.pkl
zinc	1vkg	31	3	1vkg_2	1vkg_A_Zn_10801_OK.pkl
zinc	5cir	6	1	5cir_1	5cir_A_Zn_5608_OK.pkl
zinc	3ebe	20	4	3ebe_2	3ebe_A_Zn_4132_OK.pkl
zinc	5hwa	11	2	5hwa_4	5hwa_A_Zn_2174_OK.pkl
zinc	5lj5	18	4	5lj5_3	5lj5_N_Zn_85521_OK.pkl
zinc	2kak	17	4	2kak_1	2kak_A_Zn_635_OK.pkl
zinc	2erp	32	3	2erp_3	2erp_A_Zn_6589_OK.pkl
zinc	2yrk	22	4	2yrk_1	2yrk_A_Zn_820_OK.pkl
zinc	5jle	19	4	5jle_1	5jle_A_Zn_1875_OK.pkl
zinc	3kz4	9	1	3kz4_3	3kz4_L_Zn_54123_OK.pkl
zinc	5ij7	18	4	5ij7_2	5ij7_A_Zn_15563_OK.pkl
zinc	3lrq	19	4	3lrq_6	3lrq_C_Zn_2722_OK.pkl
zinc	3f8n	10	4	3f8n_3	3f8n_B_Zn_2167_OK.pkl
zinc	3sou	16	4	3sou_5	3sou_B_Zn_1208_OK.pkl
zinc	2csz	19	4	2csz_2	2csz_A_Zn_1120_OK.pkl
zinc	5hwa	20	4	5hwa_3	5hwa_A_Zn_2178_OK.pkl
zinc	2k2c	19	4	2k2c_1	2k2c_A_Zn_2128_OK.pkl
zinc	2yrt	25	4	2yrt_2	2yrt_A_Zn_1092_OK.pkl
zinc	1u10	27	4	1u10_6	1u10_C_Zn_11237_OK.pkl
zinc	5i4j	13	1	5i4j_2	5i4j_C_Zn_5679_OK.pkl
zinc	4yzi	22	4	4yzi_1	4yzi_A_Zn_2338_OK.pkl
zinc	2anh	25	3	2anh_2	2anh_B_Zn_6583_OK.pkl
zinc	5jne	17	4	5jne_2	5jne_A_Zn_13412_OK.pkl
zinc	5khy	7	1	5khy_3	5khy_A_Zn_1089_OK.pkl
zinc	3avs	20	4	3avs_4	3avs_A_Zn_7679_OK.pkl
zinc	1sx1	13	4	1sx1_1	1sx1_A_Zn_335_OK.pkl
zinc	4u10	21	2	4u10_4	4u10_B_Zn_4253_OK.pkl
zinc	3eb5	14	4	3eb5_1	3eb5_A_Zn_526_OK.pkl
zinc	2lxh	17	4	2lxh_2	2lxh_C_Zn_866_OK.pkl
zinc	1e1h	2	1	1e1h_1	1e1h_C_Zn_6465_OK.pkl
zinc	2a20	19	4	2a20_2	2a20_A_Zn_907_OK.pkl
zinc	4gy1	24	3	4gy1_1	4gy1_B_Zn_6656_OK.pkl
zinc	4oko	28	3	4oko_2	4oko_B_Zn_17997_OK.pkl
zinc	5jgf	27	3	5jgf_1	5jgf_B_Zn_14185_OK.pkl
zinc	5erc	17	4	5erc_1	5erc_A_Zn_1312_OK.pkl
zinc	5l6t	8	1	5l6t_3	5l6t_B_Zn_4246_OK.pkl
zinc	5nj9	28	3	5nj9_4	5nj9_A_Zn_14844_OK.pkl
zinc	2k2d	20	4	2k2d_1	2k2d_A_Zn_715_OK.pkl
zinc	1rk6	28	3	1rk6_1	1rk6_A_Zn_3605_OK.pkl
zinc	5jh9	24	3	5jh9_3	5jh9_A_Zn_14625_OK.pkl
zinc	2ba1	17	4	2ba1_1	2ba1_B_Zn_15666_OK.pkl
zinc	5nof	10	1	5nof_2	5nof_A_Zn_4829_OK.pkl
zinc	4nqy	11	2	4nqy_1	4nqy_B_Zn_6241_OK.pkl
zinc	1r23	8	2	1r23_1	1r23_B_Zn_1589_OK.pkl
zinc	5caw	21	4	5caw_11	5caw_C_Zn_5571_OK.pkl
zinc	4u7t	21	4	4u7t_3	4u7t_C_Zn_10014_OK.pkl
zinc	5u6l	18	4	5u6l_2	5u6l_A_Zn_1317_OK.pkl
zinc	5gov	9	1	5gov_5	5gov_B_Zn_5035_OK.pkl
zinc	3luu	15	3	3luu_1	3luu_A_Zn_725_OK.pkl
zinc	1p6m	11	2	1p6m_1	1p6m_B_Zn_6513_OK.pkl
zinc	4fkb	29	4	4fkb_6	4fkb_B_Zn_6508_OK.pkl
zinc	5grq	17	2	5grq_11	5grq_A_Zn_1904_OK.pkl
zinc	3o14	26	4	3o14_1	3o14_B_Zn_3565_OK.pkl
zinc	1vzy	17	4	1vzy_1	1vzy_A_Zn_4385_OK.pkl
zinc	3dfm	21	3	3dfm_2	3dfm_A_Zn_2077_OK.pkl
zinc	5tq2	25	3	5tq2_1	5tq2_A_Zn_7931_OK.pkl
zinc	2hih	26	4	2hih_4	2hih_B_Zn_6148_OK.pkl
zinc	5dwk	20	2	5dwk_2	5dwk_C_Zn_4515_OK.pkl
zinc	3zfj	24	4	3zfj_1	3zfj_A_Zn_1898_OK.pkl
zinc	5m1q	12	2	5m1q_2	5m1q_A_Zn_1350_OK.pkl
zinc	5ju7	16	2	5ju7_2	5ju7_A_Zn_872_OK.pkl
zinc	1s3g	17	4	1s3g_1	1s3g_A_Zn_1686_OK.pkl
zinc	3ls1	16	2	3ls1_4	3ls1_A_Zn_2074_OK.pkl
zinc	3wd9	31	4	3wd9_2	3wd9_B_Zn_5651_OK.pkl
zinc	5ony	9	1	5ony_3	5ony_A_Zn_2582_OK.pkl
zinc	5dmm	8	2	5dmm_2	5dmm_A_Zn_2185_OK.pkl
zinc	4h9k	20	3	4h9k_1	4h9k_A_Zn_1181_OK.pkl
zinc	1wil	19	4	1wil_2	1wil_A_Zn_1277_OK.pkl
zinc	5nl5	8	1	5nl5_3	5nl5_A_Zn_1735_OK.pkl
zinc	2vxx	10	1	2vxx_4	2vxx_A_Zn_5587_OK.pkl
zinc	3zj2	25	4	3zj2_2	3zj2_A_Zn_1069_OK.pkl
zinc	4zdt	18	4	4zdt_2	4zdt_C_Zn_2242_OK.pkl
zinc	5dah	27	4	5dah_9	5dah_B_Zn_2811_OK.pkl
zinc	4wjb	27	3	4wjb_1	4wjb_C_Zn_12326_OK.pkl
zinc	2akl	36	4	2akl_1	2akl_A_Zn_1738_OK.pkl
zinc	5uan	25	4	5uan_4	5uan_B_Zn_5543_OK.pkl
zinc	5kkq	19	4	5kkq_4	5kkq_D_Zn_7010_OK.pkl
zinc	4qn1	22	4	4qn1_1	4qn1_A_Zn_2925_OK.pkl
zinc	2dif	19	4	2dif_2	2dif_A_Zn_734_OK.pkl
zinc	4ymk	38	5	4ymk_4	4ymk_A_Zn_5234_OK.pkl
zinc	4k95	22	4	4k95_31	4k95_G_Zn_35763_OK.pkl
zinc	4gv3	30	4	4gv3_2	4gv3_A_Zn_1822_OK.pkl
zinc	3flo	18	4	3flo_6	3flo_F_Zn_20000_OK.pkl
zinc	1q0a	9	2	1q0a_1	1q0a_B_Zn_1458_OK.pkl
zinc	3h90	15	3	3h90_11	3h90_B_Zn_8727_OK.pkl
zinc	5wlw	8	1	5wlw_2	5wlw_E_Zn_9874_OK.pkl
zinc	5mnj	19	4	5mnj_3	5mnj_G_Zn_5336_OK.pkl
zinc	3l9e	32	4	3l9e_2	3l9e_C_Zn_4455_OK.pkl
zinc	3p1v	28	4	3p1v_6	3p1v_A_Zn_6593_OK.pkl
zinc	5uyg	13	1	5uyg_2	5uyg_A_Zn_2143_OK.pkl
zinc	2igi	18	2	2igi_2	2igi_B_Zn_2948_OK.pkl
zinc	5k6v	8	1	5k6v_1	5k6v_A_Zn_3024_OK.pkl
zinc	5l9e	7	1	5l9e_19	5l9e_A_Zn_8015_OK.pkl
zinc	1jiw	2	1	1jiw_4	1jiw_I_Zn_4300_OK.pkl
zinc	1bor	23	4	1bor_1	1bor_A_Zn_424_OK.pkl
zinc	2f8b	16	4	2f8b_2	2f8b_B_Zn_1726_OK.pkl
zinc	2fli	41	4	2fli_1	2fli_H_Zn_19856_OK.pkl
zinc	5ah0	28	4	5ah0_2	5ah0_A_Zn_6045_OK.pkl
zinc	5c1z	19	4	5c1z_13	5c1z_B_Zn_6209_OK.pkl
zinc	1n36	20	3	1n36_1	1n36_D_Zn_51700_OK.pkl
zinc	2czr	18	4	2czr_1	2czr_A_Zn_1833_OK.pkl
zinc	5iw5	17	4	5iw5_2	5iw5_A_Zn_4156_OK.pkl
zinc	2bdh	18	2	2bdh_1	2bdh_A_Zn_6685_OK.pkl
zinc	1jjd	15	4	1jjd_1	1jjd_A_Zn_693_OK.pkl
zinc	1wn5	20	3	1wn5_4	1wn5_B_Zn_3610_OK.pkl
zinc	4n9f	24	4	4n9f_1	4n9f_1_Zn_77331_OK.pkl
zinc	5t77	16	2	5t77_3	5t77_A_Zn_7576_OK.pkl
zinc	5tl7	14	4	5tl7_2	5tl7_B_Zn_6231_OK.pkl
zinc	4bbq	20	4	4bbq_3	4bbq_A_Zn_1574_OK.pkl
zinc	2fgy	23	3	2fgy_4	2fgy_A_Zn_7374_OK.pkl
zinc	5uoa	11	1	5uoa_2	5uoa_A_Zn_6575_OK.pkl
zinc	5d9y	30	4	5d9y_2	5d9y_A_Zn_3782_OK.pkl
zinc	4pht	18	4	4pht_2	4pht_A_Zn_15344_OK.pkl
zinc	2hf8	15	3	2hf8_5	2hf8_B_Zn_3285_OK.pkl
zinc	4h54	21	3	4h54_2	4h54_B_Zn_4460_OK.pkl
zinc	5aja	16	3	5aja_1	5aja_B_Zn_3801_OK.pkl
zinc	5w0m	15	4	5w0m_1	5w0m_A_Zn_18099_OK.pkl
zinc	3flo	17	4	3flo_1	3flo_F_Zn_19999_OK.pkl
zinc	2x4h	4	1	2x4h_7	2x4h_C_Zn_4210_OK.pkl
zinc	5kz6	17	2	5kz6_4	5kz6_A_Zn_5677_OK.pkl
zinc	5krb	25	4	5krb_3	5krb_G_Zn_3539_OK.pkl
zinc	5i8g	17	4	5i8g_1	5i8g_A_Zn_1926_OK.pkl
zinc	1r61	24	3	1r61_1	1r61_B_Zn_3283_OK.pkl
zinc	5l7j	13	3	5l7j_2	5l7j_A_Zn_3175_OK.pkl
zinc	1t4w	20	4	1t4w_1	1t4w_A_Zn_1654_OK.pkl
zinc	5k4p	31	3	5k4p_5	5k4p_A_Zn_2543_OK.pkl
zinc	4h4l	14	1	4h4l_6	4h4l_A_Zn_12870_OK.pkl
zinc	4e3t	22	2	4e3t_1	4e3t_A_Zn_5422_OK.pkl
zinc	2lo3	19	4	2lo3_1	2lo3_A_Zn_667_OK.pkl
zinc	4ojx	30	4	4ojx_1	4ojx_A_Zn_2947_OK.pkl
zinc	5lb8	17	3	5lb8_1	5lb8_D_Zn_6568_OK.pkl
zinc	4g26	25	4	4g26_3	4g26_A_Zn_3833_OK.pkl
zinc	2lq6	18	5	2lq6_1	2lq6_A_Zn_1202_OK.pkl
zinc	2a5h	10	1	2a5h_6	2a5h_C_Zn_13298_OK.pkl
zinc	1f5f	17	3	1f5f_3	1f5f_A_Zn_1369_OK.pkl
zinc	3znb	20	3	3znb_1	3znb_B_Zn_3415_OK.pkl
zinc	3fm2	11	2	3fm2_1	3fm2_B_Zn_2099_OK.pkl
zinc	1ryq	20	4	1ryq_1	1ryq_A_Zn_491_OK.pkl
zinc	1l2d	19	4	1l2d_1	1l2d_A_Zn_2444_OK.pkl
zinc	5uyv	8	1	5uyv_2	5uyv_A_Zn_2155_OK.pkl
zinc	5ib9	6	1	5ib9_4	5ib9_A_Zn_3125_OK.pkl
zinc	5h7s	24	4	5h7s_3	5h7s_B_Zn_5540_OK.pkl
zinc	5jf8	15	2	5jf8_7	5jf8_A_Zn_1591_OK.pkl
zinc	5gmk	15	4	5gmk_2	5gmk_F_Zn_75318_OK.pkl
zinc	4ay8	28	3	4ay8_2	4ay8_A_Zn_5060_OK.pkl
zinc	2e7y	22	3	2e7y_1	2e7y_B_Zn_4487_OK.pkl
zinc	4c6i	24	3	4c6i_1	4c6i_A_Zn_6048_OK.pkl
zinc	2ct2	21	4	2ct2_1	2ct2_A_Zn_1323_OK.pkl
zinc	4i1f	13	4	4i1f_8	4i1f_A_Zn_2410_OK.pkl
zinc	5i4j	8	1	5i4j_2	5i4j_D_Zn_5679_OK.pkl
zinc	2x5r	17	4	2x5r_1	2x5r_A_Zn_970_OK.pkl
zinc	3hpg	22	4	3hpg_1	3hpg_A_Zn_12799_OK.pkl
zinc	5lnk	17	4	5lnk_9	5lnk_b_Zn_63518_OK.pkl
zinc	2nax	20	4	2nax_1	2nax_A_Zn_1163_OK.pkl
zinc	3a44	8	2	3a44_3	3a44_A_Zn_3853_OK.pkl
zinc	4g6u	20	2	4g6u_2	4g6u_A_Zn_2919_OK.pkl
zinc	4af1	14	5	4af1_1	4af1_A_Zn_3225_OK.pkl
zinc	2dvx	36	4	2dvx_4	2dvx_A_Zn_10444_OK.pkl
zinc	1o7d	6	1	1o7d_1	1o7d_C_Zn_7152_OK.pkl
zinc	4mi5	19	4	4mi5_1	4mi5_A_Zn_1613_OK.pkl
zinc	1t3k	28	4	1t3k_1	1t3k_A_Zn_2060_OK.pkl
zinc	2kr1	24	4	2kr1_1	2kr1_A_Zn_993_OK.pkl
zinc	5hez	12	2	5hez_1	5hez_B_Zn_9773_OK.pkl
zinc	1os4	8	1	1os4_2	1os4_H_Zn_2273_OK.pkl
zinc	4ixj	26	4	4ixj_2	4ixj_B_Zn_3621_OK.pkl
zinc	1k6y	18	4	1k6y_3	1k6y_D_Zn_5950_OK.pkl
zinc	3rza	24	3	3rza_2	3rza_B_Zn_5677_OK.pkl
zinc	3u9g	20	4	3u9g_1	3u9g_A_Zn_1737_OK.pkl
zinc	5k4p	16	2	5k4p_3	5k4p_A_Zn_2551_OK.pkl
zinc	5e8c	24	4	5e8c_1	5e8c_A_Zn_3176_OK.pkl
zinc	3wc6	22	3	3wc6_1	3wc6_A_Zn_2446_OK.pkl
zinc	3nvo	13	3	3nvo_8	3nvo_A_Zn_3824_OK.pkl
zinc	1smp	30	3	1smp_4	1smp_A_Zn_4309_OK.pkl
zinc	1smp	2	1	1smp_4	1smp_I_Zn_4309_OK.pkl
zinc	5gov	6	1	5gov_4	5gov_A_Zn_5042_OK.pkl
zinc	2f4o	16	4	2f4o_1	2f4o_A_Zn_2949_OK.pkl
zinc	4qbs	20	4	4qbs_3	4qbs_A_Zn_1159_OK.pkl
zinc	4xay	33	3	4xay_1	4xay_G_Zn_5203_OK.pkl
zinc	1u2w	6	2	1u2w_1	1u2w_B_Zn_3156_OK.pkl
zinc	5edv	20	4	5edv_2	5edv_A_Zn_10970_OK.pkl
zinc	4oqb	20	4	4oqb_4	4oqb_D_Zn_11781_OK.pkl
zinc	3kao	13	3	3kao_2	3kao_A_Zn_2773_OK.pkl
zinc	2vhf	22	4	2vhf_3	2vhf_A_Zn_5251_OK.pkl
zinc	2l0z	22	4	2l0z_2	2l0z_A_Zn_670_OK.pkl
zinc	3wwq	20	4	3wwq_1	3wwq_I_Zn_6024_OK.pkl
zinc	5umh	32	3	5umh_2	5umh_A_Zn_4984_OK.pkl
zinc	4xgm	28	4	4xgm_1	4xgm_A_Zn_2788_OK.pkl
zinc	3a9l	26	3	3a9l_2	3a9l_B_Zn_3227_OK.pkl
zinc	4n0g	18	4	4n0g_6	4n0g_A_Zn_6355_OK.pkl
zinc	1jwb	21	4	1jwb_1	1jwb_B_Zn_2406_OK.pkl
zinc	1q7l	15	2	1q7l_2	1q7l_A_Zn_4452_OK.pkl
zinc	4n3w	14	4	4n3w_2	4n3w_A_Zn_1577_OK.pkl
zinc	4rkg	17	4	4rkg_1	4rkg_A_Zn_1107_OK.pkl
zinc	3cr5	15	2	3cr5_2	3cr5_X_Zn_775_OK.pkl
zinc	2l7x	26	4	2l7x_2	2l7x_A_Zn_1240_OK.pkl
zinc	2yz5	24	3	2yz5_2	2yz5_A_Zn_4204_OK.pkl
zinc	5dkd	8	1	5dkd_2	5dkd_A_Zn_1830_OK.pkl
zinc	4lj0	16	4	4lj0_7	4lj0_B_Zn_2334_OK.pkl
zinc	3pb6	34	3	3pb6_1	3pb6_X_Zn_2481_OK.pkl
zinc	2hvw	21	4	2hvw_8	2hvw_B_Zn_3581_OK.pkl
zinc	2d8v	24	4	2d8v_2	2d8v_A_Zn_950_OK.pkl
zinc	3h2q	29	3	3h2q_2	3h2q_D_Zn_3800_OK.pkl
zinc	5vh5	21	2	5vh5_3	5vh5_A_Zn_1622_OK.pkl
zinc	2e+25	33	3	2e25_1	2e25_A_Zn_2696_OK.pkl
zinc	2oog	28	3	2oog_3	2oog_F_Zn_13547_OK.pkl
zinc	1btg	12	2	1btg_1	1btg_B_Zn_2512_OK.pkl
zinc	1t0a	28	3	1t0a_2	1t0a_A_Zn_3559_OK.pkl
zinc	4zr1	43	5	4zr1_2	4zr1_A_Zn_4595_OK.pkl
zinc	4ly1	36	3	4ly1_4	4ly1_A_Zn_8962_OK.pkl
zinc	4h2e	34	3	4h2e_5	4h2e_B_Zn_2713_OK.pkl
zinc	5ub8	14	2	5ub8_2	5ub8_A_Zn_1442_OK.pkl
zinc	3qwp	24	4	3qwp_3	3qwp_A_Zn_3455_OK.pkl
zinc	2rpc	26	4	2rpc_3	2rpc_A_Zn_2415_OK.pkl
zinc	1oek	18	3	1oek_3	1oek_A_Zn_1517_OK.pkl
zinc	2nqj	25	3	2nqj_2	2nqj_B_Zn_4955_OK.pkl
zinc	2ko8	21	4	2ko8_1	2ko8_A_Zn_2371_OK.pkl
zinc	2xsn	27	3	2xsn_3	2xsn_D_Zn_10728_OK.pkl
zinc	4h4l	12	2	4h4l_8	4h4l_A_Zn_12846_OK.pkl
zinc	1q69	9	2	1q69_1	1q69_B_Zn_768_OK.pkl
zinc	4gi4	26	4	4gi4_1	4gi4_A_Zn_2683_OK.pkl
zinc	4mi5	17	4	4mi5_2	4mi5_A_Zn_1616_OK.pkl
zinc	2mf8	21	5	2mf8_2	2mf8_A_Zn_1856_OK.pkl
zinc	1qtw	27	3	1qtw_1	1qtw_A_Zn_4400_OK.pkl
zinc	1wee	21	4	1wee_1	1wee_A_Zn_1016_OK.pkl
zinc	2b0p	27	3	2b0p_2	2b0p_A_Zn_1983_OK.pkl
zinc	2ymk	11	2	2ymk_3	2ymk_C_Zn_988_OK.pkl
zinc	5wo2	10	1	5wo2_11	5wo2_B_Zn_3006_OK.pkl
zinc	5mtm	8	1	5mtm_1	5mtm_B_Zn_1558_OK.pkl
zinc	1d8w	29	4	1d8w_3	1d8w_D_Zn_12882_OK.pkl
zinc	5aj3	5	1	5aj3_100	5aj3_F_Zn_66251_OK.pkl
zinc	5awt	15	2	5awt_4	5awt_A_Zn_2142_OK.pkl
zinc	4p35	24	2	4p35_1	4p35_A_Zn_1400_OK.pkl
zinc	2l62	18	4	2l62_1	2l62_A_Zn_312_OK.pkl
zinc	5elh	23	4	5elh_2	5elh_A_Zn_4752_OK.pkl
zinc	3tgn	23	3	3tgn_4	3tgn_A_Zn_2204_OK.pkl
zinc	2kv1	22	4	2kv1_1	2kv1_A_Zn_1878_OK.pkl
zinc	1l1o	18	5	1l1o_2	1l1o_C_Zn_6574_OK.pkl
zinc	1ta9	32	3	1ta9_1	1ta9_A_Zn_5938_OK.pkl
zinc	1p6b	29	2	1p6b_2	1p6b_A_Zn_5059_OK.pkl
zinc	2vxx	11	2	2vxx_1	2vxx_A_Zn_5555_OK.pkl
zinc	3rn6	30	4	3rn6_1	3rn6_A_Zn_3340_OK.pkl
zinc	1zbd	24	4	1zbd_2	1zbd_B_Zn_2480_OK.pkl
zinc	4kfv	26	3	4kfv_1	4kfv_A_Zn_1551_OK.pkl
zinc	5elk	26	4	5elk_1	5elk_A_Zn_1938_OK.pkl
zinc	1zud	20	4	1zud_1	1zud_1_Zn_4703_OK.pkl
zinc	2lli	17	4	2lli_4	2lli_A_Zn_1961_OK.pkl
zinc	3k3q	9	1	3k3q_1	3k3q_C_Zn_4291_OK.pkl
zinc	1m7j	29	3	1m7j_1	1m7j_A_Zn_3591_OK.pkl
zinc	2waz	21	4	2waz_1	2waz_X_Zn_2485_OK.pkl
zinc	4d1y	22	2	4d1y_1	4d1y_A_Zn_2743_OK.pkl
zinc	3axt	17	4	3axt_1	3axt_A_Zn_3171_OK.pkl
zinc	3fm2	9	1	3fm2_2	3fm2_B_Zn_2090_OK.pkl
zinc	5h6b	8	1	5h6b_4	5h6b_A_Zn_1905_OK.pkl
zinc	4jiw	21	4	4jiw_1	4jiw_L_Zn_10872_OK.pkl
zinc	5uan	25	4	5uan_2	5uan_A_Zn_5519_OK.pkl
zinc	4wth	15	2	4wth_6	4wth_B_Zn_6287_OK.pkl
zinc	3s2s	27	4	3s2s_5	3s2s_A_Zn_5712_OK.pkl
zinc	4kbl	18	4	4kbl_1	4kbl_A_Zn_6577_OK.pkl
zinc	1ojr	26	3	1ojr_1	1ojr_A_Zn_2237_OK.pkl
zinc	2yqm	23	4	2yqm_2	2yqm_A_Zn_1339_OK.pkl
zinc	5h4g	8	1	5h4g_1	5h4g_B_Zn_2222_OK.pkl
zinc	4jdg	26	3	4jdg_1	4jdg_A_Zn_2156_OK.pkl
zinc	2elp	18	4	2elp_1	2elp_A_Zn_558_OK.pkl
zinc	2wta	35	3	2wta_1	2wta_A_Zn_1756_OK.pkl
zinc	3pw3	20	2	3pw3_7	3pw3_E_Zn_17405_OK.pkl
zinc	1gx1	30	3	1gx1_2	1gx1_B_Zn_3582_OK.pkl
zinc	4dj4	22	3	4dj4_2	4dj4_B_Zn_4313_OK.pkl
zinc	3ooi	20	4	3ooi_2	3ooi_A_Zn_1951_OK.pkl
zinc	5k4p	5	1	5k4p_4	5k4p_A_Zn_2546_OK.pkl
zinc	4mt2	13	4	4mt2_1	4mt2_A_Zn_410_OK.pkl
zinc	3wc6	17	2	3wc6_1	3wc6_A_Zn_2451_OK.pkl
zinc	5ve9	0	1	5ve9_6	5ve9_C_Zn_4151_OK.pkl
zinc	3hbu	28	3	3hbu_2	3hbu_P_Zn_3558_OK.pkl
zinc	5uam	28	4	5uam_1	5uam_A_Zn_13626_OK.pkl
zinc	2x4h	25	3	2x4h_3	2x4h_C_Zn_4215_OK.pkl
zinc	1ajy	24	4	1ajy_1	1ajy_A_Zn_2293_OK.pkl
zinc	5up9	11	1	5up9_10	5up9_E_Zn_8742_OK.pkl
zinc	3wx7	29	3	3wx7_2	3wx7_A_Zn_6274_OK.pkl
zinc	5jf8	12	1	5jf8_3	5jf8_A_Zn_1586_OK.pkl
zinc	4ljo	26	4	4ljo_4	4ljo_A_Zn_2312_OK.pkl
zinc	4me3	18	4	4me3_1	4me3_A_Zn_4072_OK.pkl
zinc	5vkc	6	1	5vkc_3	5vkc_A_Zn_2389_OK.pkl
zinc	5c66	25	3	5c66_1	5c66_A_Zn_6563_OK.pkl
zinc	4i1f	21	4	4i1f_1	4i1f_A_Zn_2407_OK.pkl
zinc	2wvl	10	2	2wvl_3	2wvl_A_Zn_6069_OK.pkl
zinc	1qp9	12	2	1qp9_5	1qp9_B_Zn_4022_OK.pkl
zinc	4k2h	16	3	4k2h_1	4k2h_C_Zn_19612_OK.pkl
zinc	5bqk	24	4	5bqk_3	5bqk_B_Zn_6088_OK.pkl
zinc	1de6	31	4	1de6_3	1de6_D_Zn_13291_OK.pkl
zinc	5c22	6	1	5c22_3	5c22_A_Zn_8589_OK.pkl
zinc	5l1z	17	4	5l1z_2	5l1z_D_Zn_5717_OK.pkl
zinc	1ncp	13	4	1ncp_1	1ncp_N_Zn_535_OK.pkl
zinc	2wvk	22	3	2wvk_1	2wvk_A_Zn_6093_OK.pkl
zinc	5w8t	13	4	5w8t_3	5w8t_A_Zn_6209_OK.pkl
zinc	2elv	18	4	2elv_1	2elv_A_Zn_568_OK.pkl
zinc	1h7o	22	3	1h7o_1	1h7o_A_Zn_2684_OK.pkl
zinc	1d0q	16	4	1d0q_1	1d0q_A_Zn_1585_OK.pkl
zinc	3liz	7	1	3liz_2	3liz_L_Zn_5963_OK.pkl
zinc	5it5	19	4	5it5_3	5it5_C_Zn_18071_OK.pkl
zinc	5a2q	19	4	5a2q_23	5a2q_f_Zn_80545_OK.pkl
zinc	2dcu	15	4	2dcu_2	2dcu_B_Zn_4283_OK.pkl
zinc	2kwq	19	4	2kwq_2	2kwq_A_Zn_1473_OK.pkl
zinc	1p5x	25	3	1p5x_1	1p5x_A_Zn_2016_OK.pkl
zinc	2e5s	19	4	2e5s_1	2e5s_A_Zn_1472_OK.pkl
zinc	5kzz	10	2	5kzz_3	5kzz_A_Zn_927_OK.pkl
zinc	3fns	20	2	3fns_3	3fns_A_Zn_5183_OK.pkl
zinc	5gov	8	1	5gov_6	5gov_A_Zn_5036_OK.pkl
zinc	5grq	9	2	5grq_6	5grq_B_Zn_1919_OK.pkl
zinc	3w0f	18	4	3w0f_1	3w0f_A_Zn_2003_OK.pkl
zinc	1kae	9	1	1kae_1	1kae_A_Zn_6570_OK.pkl
zinc	1mgo	29	3	1mgo_3	1mgo_B_Zn_5609_OK.pkl
zinc	1wjv	23	4	1wjv_2	1wjv_A_Zn_1124_OK.pkl
zinc	1wjp	22	4	1wjp_3	1wjp_A_Zn_1631_OK.pkl
zinc	5ij7	19	4	5ij7_3	5ij7_B_Zn_15609_OK.pkl
zinc	5voj	18	4	5voj_1	5voj_A_Zn_3029_OK.pkl
zinc	3h0g	16	2	3h0g_15	3h0g_I_Zn_62883_OK.pkl
zinc	2wos	9	2	2wos_1	2wos_A_Zn_793_OK.pkl
zinc	3hko	21	4	3hko_2	3hko_A_Zn_2604_OK.pkl
zinc	2ou3	8	1	2ou3_1	2ou3_A_Zn_2603_OK.pkl
zinc	1un6	19	4	1un6_4	1un6_B_Zn_4524_OK.pkl
zinc	3q7c	30	4	3q7c_2	3q7c_A_Zn_1641_OK.pkl
zinc	1bbo	21	4	1bbo_2	1bbo_A_Zn_963_OK.pkl
zinc	4bt3	36	3	4bt3_1	4bt3_A_Zn_1881_OK.pkl
zinc	3rzu	29	3	3rzu_10	3rzu_D_Zn_9567_OK.pkl
zinc	4d6q	19	4	4d6q_2	4d6q_A_Zn_2857_OK.pkl
zinc	5c22	5	1	5c22_5	5c22_D_Zn_8593_OK.pkl
zinc	4n0o	20	4	4n0o_7	4n0o_A_Zn_12157_OK.pkl
zinc	3ux3	14	1	3ux3_3	3ux3_B_Zn_4389_OK.pkl
zinc	2ld1	25	4	2ld1_3	2ld1_A_Zn_2199_OK.pkl
zinc	5fd3	17	4	5fd3_2	5fd3_B_Zn_2650_OK.pkl
zinc	2zjs	11	2	2zjs_1	2zjs_Y_Zn_6936_OK.pkl
zinc	1ocy	6	2	1ocy_1	1ocy_A_Zn_1585_OK.pkl
zinc	2zet	19	4	2zet_1	2zet_D_Zn_5286_OK.pkl
zinc	4uam	27	3	4uam_1	4uam_D_Zn_13922_OK.pkl
zinc	5t7n	12	2	5t7n_1	5t7n_A_Zn_1953_OK.pkl
zinc	1hi9	30	3	1hi9_5	1hi9_A_Zn_10576_OK.pkl
zinc	3lea	33	3	3lea_2	3lea_B_Zn_4128_OK.pkl
zinc	1u5k	17	4	1u5k_2	1u5k_B_Zn_3590_OK.pkl
zinc	6an0	21	2	6an0_1	6an0_A_Zn_3287_OK.pkl
zinc	3r3r	16	2	3r3r_1	3r3r_A_Zn_1470_OK.pkl
zinc	1zw8	24	4	1zw8_1	1zw8_A_Zn_1001_OK.pkl
zinc	2vm5	27	4	2vm5_1	2vm5_A_Zn_860_OK.pkl
zinc	3m7k	23	4	3m7k_13	3m7k_A_Zn_1522_OK.pkl
zinc	5i01	14	1	5i01_4	5i01_A_Zn_5419_OK.pkl
zinc	5tpq	24	3	5tpq_3	5tpq_B_Zn_6545_OK.pkl
zinc	5aj3	6	1	5aj3_88	5aj3_P_Zn_66252_OK.pkl
zinc	1kae	9	1	1kae_2	1kae_B_Zn_6497_OK.pkl
zinc	5edv	20	4	5edv_11	5edv_B_Zn_10976_OK.pkl
zinc	2f94	25	2	2f94_1	2f94_F_Zn_2767_OK.pkl
zinc	3ngj	10	1	3ngj_12	3ngj_B_Zn_6485_OK.pkl
zinc	1qhw	12	1	1qhw_1	1qhw_A_Zn_2416_OK.pkl
zinc	4r2y	15	4	4r2y_3	4r2y_B_Zn_2040_OK.pkl
zinc	3j7y	13	2	3j7y_41	3j7y_r_Zn_94172_OK.pkl
zinc	1m4m	13	2	1m4m_2	1m4m_A_Zn_930_OK.pkl
zinc	2fe3	16	4	2fe3_1	2fe3_A_Zn_2275_OK.pkl
zinc	1vag	8	2	1vag_1	1vag_A_Zn_3420_OK.pkl
zinc	2e+72	18	4	2e72_1	2e72_A_Zn_686_OK.pkl
zinc	3d7s	20	3	3d7s_2	3d7s_D_Zn_7238_OK.pkl
zinc	4u10	17	2	4u10_5	4u10_B_Zn_4256_OK.pkl
zinc	5h4j	9	1	5h4j_1	5h4j_A_Zn_1015_OK.pkl
zinc	2x5c	20	4	2x5c_1	2x5c_A_Zn_3196_OK.pkl
zinc	2naa	24	4	2naa_3	2naa_A_Zn_1395_OK.pkl
zinc	2021-06-02	21	4	2jun_4	2jun_A_Zn_1546_OK.pkl
zinc	2a2i	30	4	2a2i_2	2a2i_B_Zn_4106_OK.pkl
zinc	4i6v	18	3	4i6v_2	4i6v_B_Zn_10372_OK.pkl
zinc	3neh	33	3	3neh_2	3neh_A_Zn_4956_OK.pkl
zinc	3eii	25	3	3eii_5	3eii_B_Zn_6431_OK.pkl
zinc	4c3b	19	4	4c3b_2	4c3b_F_Zn_21516_OK.pkl
zinc	1ajy	23	4	1ajy_2	1ajy_B_Zn_2295_OK.pkl
zinc	4b87	30	4	4b87_1	4b87_A_Zn_2628_OK.pkl
zinc	5cz2	18	4	5cz2_9	5cz2_J_Zn_8601_OK.pkl
zinc	5c22	9	2	5c22_4	5c22_B_Zn_8591_OK.pkl
zinc	3ram	23	3	3ram_4	3ram_D_Zn_12149_OK.pkl
zinc	3byr	10	2	3byr_1	3byr_A_Zn_736_OK.pkl
zinc	5jf5	5	1	5jf5_4	5jf5_A_Zn_1608_OK.pkl
zinc	4lad	14	4	4lad_1	4lad_B_Zn_1795_OK.pkl
zinc	2cup	28	4	2cup_1	2cup_A_Zn_1516_OK.pkl
zinc	3b4r	28	3	3b4r_2	3b4r_A_Zn_3407_OK.pkl
zinc	2f4l	24	3	2f4l_4	2f4l_A_Zn_8379_OK.pkl
zinc	5yeh	18	4	5yeh_1	5yeh_B_Zn_3786_OK.pkl
zinc	3vk6	20	4	3vk6_1	3vk6_A_Zn_758_OK.pkl
zinc	3dgn	18	4	3dgn_1	3dgn_A_Zn_616_OK.pkl
zinc	2ou3	8	1	2ou3_2	2ou3_B_Zn_2621_OK.pkl
zinc	3a1b	22	4	3a1b_2	3a1b_A_Zn_1183_OK.pkl
zinc	2vu4	18	2	2vu4_1	2vu4_A_Zn_1140_OK.pkl
zinc	1vyx	19	4	1vyx_1	1vyx_A_Zn_916_OK.pkl
zinc	5mm9	29	3	5mm9_1	5mm9_B_Zn_7081_OK.pkl
zinc	1os4	8	1	1os4_1	1os4_B_Zn_2272_OK.pkl
zinc	1sp1	17	4	1sp1_1	1sp1_A_Zn_505_OK.pkl
zinc	5wo3	8	1	5wo3_9	5wo3_A_Zn_2860_OK.pkl
zinc	2yqp	22	4	2yqp_1	2yqp_A_Zn_902_OK.pkl
zinc	5kvl	9	1	5kvl_2	5kvl_H_Zn_3267_OK.pkl
zinc	1weq	26	4	1weq_2	1weq_A_Zn_1240_OK.pkl
zinc	1v47	19	4	1v47_2	1v47_B_Zn_5420_OK.pkl
zinc	5tin	16	3	5tin_3	5tin_C_Zn_13664_OK.pkl
zinc	1dk4	19	1	1dk4_2	1dk4_B_Zn_4049_OK.pkl
zinc	4lqx	22	4	4lqx_2	4lqx_A_Zn_5063_OK.pkl
zinc	4il3	27	3	4il3_2	4il3_A_Zn_6976_OK.pkl
zinc	2l9z	15	4	2l9z_1	2l9z_A_Zn_584_OK.pkl
zinc	5frf	23	4	5frf_1	5frf_A_Zn_1616_OK.pkl
zinc	5lpi	20	4	5lpi_10	5lpi_A_Zn_4303_OK.pkl
zinc	2v9f	28	3	2v9f_1	2v9f_A_Zn_2144_OK.pkl
zinc	5cde	5	1	5cde_5	5cde_B_Zn_6004_OK.pkl
zinc	5o4f	8	1	5o4f_1	5o4f_B_Zn_4059_OK.pkl
zinc	6eoj	22	4	6eoj_1	6eoj_B_Zn_13690_OK.pkl
zinc	4e4b	24	4	4e4b_1	4e4b_A_Zn_1767_OK.pkl
zinc	1thj	18	2	1thj_3	1thj_B_Zn_4835_OK.pkl
zinc	3di4	23	3	3di4_1	3di4_A_Zn_4346_OK.pkl
zinc	4f6m	20	4	4f6m_2	4f6m_A_Zn_1761_OK.pkl
zinc	2ctu	16	4	2ctu_1	2ctu_A_Zn_1099_OK.pkl
zinc	2luy	20	4	2luy_1	2luy_A_Zn_1534_OK.pkl
zinc	1ul4	23	4	1ul4_2	1ul4_A_Zn_1328_OK.pkl
zinc	4mj7	21	4	4mj7_2	4mj7_A_Zn_2474_OK.pkl
zinc	4z60	25	3	4z60_1	4z60_A_Zn_2396_OK.pkl
zinc	2gqj	24	4	2gqj_1	2gqj_A_Zn_1425_OK.pkl
zinc	5fd3	15	4	5fd3_1	5fd3_A_Zn_2648_OK.pkl
zinc	5tpq	15	2	5tpq_5	5tpq_A_Zn_6543_OK.pkl
zinc	5c1z	23	4	5c1z_16	5c1z_B_Zn_6212_OK.pkl
zinc	4o5o	4	2	4o5o_1	4o5o_B_Zn_3711_OK.pkl
zinc	4k2h	16	3	4k2h_4	4k2h_N_Zn_19623_OK.pkl
zinc	4gnd	17	4	4gnd_8	4gnd_A_Zn_1599_OK.pkl
zinc	5aws	7	1	5aws_9	5aws_A_Zn_4180_OK.pkl
zinc	4qhj	19	3	4qhj_1	4qhj_A_Zn_1867_OK.pkl
zinc	4nn2	23	4	4nn2_6	4nn2_A_Zn_1902_OK.pkl
zinc	3l8h	16	4	3l8h_8	3l8h_A_Zn_5334_OK.pkl
zinc	1lt8	30	3	1lt8_1	1lt8_B_Zn_5369_OK.pkl
zinc	4znb	23	3	4znb_4	4znb_B_Zn_3398_OK.pkl
zinc	3fc3	18	4	3fc3_4	3fc3_A_Zn_3791_OK.pkl
zinc	5kdr	16	4	5kdr_1	5kdr_B_Zn_4319_OK.pkl
zinc	1os4	8	1	1os4_1	1os4_J_Zn_2272_OK.pkl
zinc	4qq4	18	4	4qq4_1	4qq4_A_Zn_949_OK.pkl
zinc	4tma	19	4	4tma_5	4tma_I_Zn_26801_OK.pkl
zinc	1r22	12	2	1r22_1	1r22_B_Zn_1508_OK.pkl
zinc	2das	21	4	2das_1	2das_A_Zn_876_OK.pkl
zinc	3g1p	20	4	3g1p_2	3g1p_A_Zn_3886_OK.pkl
zinc	4xay	28	2	4xay_2	4xay_A_Zn_5189_OK.pkl
zinc	2wg3	5	1	2wg3_1	2wg3_D_Zn_8818_OK.pkl
zinc	5h0m	24	4	5h0m_1	5h0m_A_Zn_782_OK.pkl
zinc	5j4y	22	3	5j4y_1	5j4y_A_Zn_2870_OK.pkl
zinc	2n9p	20	4	2n9p_1	2n9p_A_Zn_2222_OK.pkl
zinc	4zr1	38	5	4zr1_1	4zr1_B_Zn_4742_OK.pkl
zinc	4ggk	10	4	4ggk_2	4ggk_A_Zn_1318_OK.pkl
zinc	4ad9	5	1	4ad9_4	4ad9_F_Zn_13160_OK.pkl
zinc	5u6h	22	4	5u6h_1	5u6h_A_Zn_1469_OK.pkl
zinc	5yef	17	4	5yef_19	5yef_G_Zn_9728_OK.pkl
zinc	2e1b	19	2	2e1b_1	2e1b_A_Zn_1788_OK.pkl
zinc	2lxw	20	4	2lxw_1	2lxw_A_Zn_873_OK.pkl
zinc	4lp6	35	3	4lp6_4	4lp6_A_Zn_4029_OK.pkl
zinc	2rpp	23	4	2rpp_2	2rpp_A_Zn_1343_OK.pkl
zinc	5ji5	25	3	5ji5_1	5ji5_A_Zn_2321_OK.pkl
zinc	4h2y	26	3	4h2y_3	4h2y_A_Zn_5613_OK.pkl
zinc	3pn5	24	3	3pn5_2	3pn5_A_Zn_1438_OK.pkl
zinc	2anu	20	3	2anu_5	2anu_B_Zn_10935_OK.pkl
zinc	4esj	17	4	4esj_3	4esj_B_Zn_5000_OK.pkl
zinc	4ybh	11	2	4ybh_2	4ybh_A_Zn_2995_OK.pkl
zinc	5l6t	9	1	5l6t_2	5l6t_A_Zn_4129_OK.pkl
zinc	4mca	15	2	4mca_3	4mca_A_Zn_5404_OK.pkl
zinc	5j7k	9	1	5j7k_5	5j7k_H_Zn_4353_OK.pkl
zinc	4i1s	17	4	4i1s_1	4i1s_B_Zn_2381_OK.pkl
zinc	1nui	15	4	1nui_3	1nui_A_Zn_3766_OK.pkl
zinc	2q7s	23	3	2q7s_2	2q7s_B_Zn_4408_OK.pkl
zinc	2q4h	20	4	2q4h_1	2q4h_A_Zn_4880_OK.pkl
zinc	4whc	8	1	4whc_1	4whc_A_Zn_1679_OK.pkl
zinc	3nim	22	4	3nim_5	3nim_F_Zn_2588_OK.pkl
zinc	2fc7	23	4	2fc7_2	2fc7_A_Zn_1167_OK.pkl
zinc	1co4	21	4	1co4_1	1co4_A_Zn_591_OK.pkl
zinc	5cd4	21	4	5cd4_2	5cd4_U_Zn_53332_OK.pkl
zinc	2gvi	20	4	2gvi_5	2gvi_A_Zn_1601_OK.pkl
zinc	4l63	26	3	4l63_1	4l63_A_Zn_6065_OK.pkl
zinc	4h9v	29	2	4h9v_2	4h9v_A_Zn_5018_OK.pkl
zinc	5l9e	7	1	5l9e_12	5l9e_A_Zn_8024_OK.pkl
zinc	4q3j	32	4	4q3j_2	4q3j_A_Zn_2069_OK.pkl
zinc	2m7q	22	4	2m7q_2	2m7q_A_Zn_1107_OK.pkl
zinc	2vl6	20	4	2vl6_2	2vl6_C_Zn_6354_OK.pkl
zinc	5b5y	28	3	5b5y_2	5b5y_B_Zn_3600_OK.pkl
zinc	5uuc	29	3	5uuc_1	5uuc_A_Zn_4933_OK.pkl
zinc	1kh9	24	3	1kh9_1	1kh9_B_Zn_6530_OK.pkl
zinc	2v88	20	4	2v88_2	2v88_A_Zn_1408_OK.pkl
zinc	2m30	11	2	2m30_2	2m30_A_Zn_3060_OK.pkl
zinc	2dh3	11	1	2dh3_1	2dh3_B_Zn_6507_OK.pkl
zinc	3edh	30	2	3edh_1	3edh_A_Zn_1699_OK.pkl
zinc	2v8v	26	3	2v8v_1	2v8v_A_Zn_13369_OK.pkl
zinc	2i0o	20	3	2i0o_2	2i0o_A_Zn_2290_OK.pkl
zinc	5g5y	9	2	5g5y_12	5g5y_A_Zn_7943_OK.pkl
zinc	1kbe	14	5	1kbe_2	1kbe_A_Zn_778_OK.pkl
zinc	4i11	16	2	4i11_3	4i11_A_Zn_3134_OK.pkl
zinc	2xqn	19	4	2xqn_3	2xqn_T_Zn_2047_OK.pkl
zinc	2vxx	11	1	2vxx_4	2vxx_D_Zn_5588_OK.pkl
zinc	1weo	19	4	1weo_1	1weo_A_Zn_1344_OK.pkl
zinc	1sxt	18	3	1sxt_2	1sxt_B_Zn_3641_OK.pkl
zinc	3wxv	26	3	3wxv_1	3wxv_A_Zn_4045_OK.pkl
zinc	4gk8	25	3	4gk8_1	4gk8_A_Zn_2191_OK.pkl
zinc	4mtt	13	2	4mtt_1	4mtt_A_Zn_2065_OK.pkl
zinc	2rjb	23	3	2rjb_1	2rjb_A_Zn_12726_OK.pkl
zinc	5i8e	15	2	5i8e_7	5i8e_D_Zn_6424_OK.pkl
zinc	5cht	11	2	5cht_1	5cht_B_Zn_4887_OK.pkl
zinc	1qin	19	1	1qin_2	1qin_A_Zn_2835_OK.pkl
zinc	3vuy	19	4	3vuy_3	3vuy_D_Zn_2548_OK.pkl
zinc	4ewl	28	3	4ewl_2	4ewl_B_Zn_4457_OK.pkl
zinc	1qmd	22	2	1qmd_2	1qmd_A_Zn_6031_OK.pkl
zinc	2hf1	16	4	2hf1_1	2hf1_A_Zn_928_OK.pkl
zinc	5ij7	18	4	5ij7_2	5ij7_A_Zn_15564_OK.pkl
zinc	1y93	25	4	1y93_3	1y93_A_Zn_2418_OK.pkl
zinc	1lml	30	3	1lml_1	1lml_A_Zn_3527_OK.pkl
zinc	1dk4	26	3	1dk4_2	1dk4_B_Zn_4047_OK.pkl
zinc	2vxx	11	1	2vxx_3	2vxx_C_Zn_5577_OK.pkl
zinc	3u92	12	2	3u92_1	3u92_B_Zn_8159_OK.pkl
zinc	2anh	29	4	2anh_2	2anh_B_Zn_6584_OK.pkl
zinc	5iaa	24	4	5iaa_2	5iaa_A_Zn_5075_OK.pkl
zinc	2c2u	23	4	2c2u_2	2c2u_A_Zn_1512_OK.pkl
zinc	3r24	13	3	3r24_1	3r24_B_Zn_3236_OK.pkl
zinc	3vh9	33	3	3vh9_3	3vh9_A_Zn_2341_OK.pkl
zinc	4u10	12	2	4u10_2	4u10_B_Zn_4254_OK.pkl
zinc	2naa	19	4	2naa_1	2naa_A_Zn_1397_OK.pkl
zinc	4lw9	8	1	4lw9_36	4lw9_D_Zn_11059_OK.pkl
zinc	3mlp	19	4	3mlp_4	3mlp_B_Zn_11778_OK.pkl
zinc	5gov	19	2	5gov_2	5gov_B_Zn_5032_OK.pkl
zinc	2ou3	26	4	2ou3_4	2ou3_B_Zn_2619_OK.pkl
zinc	2lri	19	4	2lri_1	2lri_C_Zn_912_OK.pkl
zinc	3rms	28	4	3rms_3	3rms_A_Zn_2584_OK.pkl
zinc	3fns	20	2	3fns_5	3fns_B_Zn_5187_OK.pkl
zinc	2anu	23	2	2anu_5	2anu_B_Zn_10937_OK.pkl
zinc	1poj	48	3	1poj_1	1poj_A_Zn_5739_OK.pkl
zinc	4w1o	30	4	4w1o_4	4w1o_A_Zn_10450_OK.pkl
zinc	4ilw	27	3	4ilw_7	4ilw_D_Zn_5399_OK.pkl
zinc	4yhb	17	3	4yhb_2	4yhb_B_Zn_4275_OK.pkl
zinc	5fd3	19	4	5fd3_1	5fd3_A_Zn_2646_OK.pkl
zinc	3zj2	27	4	3zj2_1	3zj2_A_Zn_1070_OK.pkl
zinc	3plw	27	4	3plw_1	3plw_A_Zn_927_OK.pkl
zinc	1qin	19	2	1qin_1	1qin_A_Zn_2803_OK.pkl
zinc	2hap	12	2	2hap_2	2hap_D_Zn_2076_OK.pkl
zinc	4ybh	7	1	4ybh_8	4ybh_A_Zn_2997_OK.pkl
zinc	3eor	27	3	3eor_1	3eor_A_Zn_1177_OK.pkl
zinc	2v9g	31	3	2v9g_4	2v9g_C_Zn_8555_OK.pkl
zinc	5gha	22	4	5gha_7	5gha_C_Zn_11763_OK.pkl
zinc	1zlh	30	3	1zlh_5	1zlh_A_Zn_2904_OK.pkl
zinc	5ju7	11	2	5ju7_1	5ju7_A_Zn_875_OK.pkl
zinc	3d00	14	4	3d00_1	3d00_A_Zn_1410_OK.pkl
zinc	5wcm	11	2	5wcm_8	5wcm_A_Zn_4038_OK.pkl
zinc	3kdk	16	3	3kdk_2	3kdk_B_Zn_3048_OK.pkl
zinc	2iwj	22	4	2iwj_1	2iwj_A_Zn_420_OK.pkl
zinc	5uan	18	4	5uan_1	5uan_B_Zn_5544_OK.pkl
zinc	2w12	35	3	2w12_1	2w12_A_Zn_1658_OK.pkl
zinc	5up9	13	2	5up9_7	5up9_A_Zn_8557_OK.pkl
zinc	4bz6	27	3	4bz6_5	4bz6_C_Zn_13041_OK.pkl
zinc	1ptm	7	1	1ptm_2	1ptm_B_Zn_4862_OK.pkl
zinc	5no3	19	4	5no3_38	5no3_Z_Zn_50966_OK.pkl
zinc	5aaz	18	4	5aaz_1	5aaz_A_Zn_484_OK.pkl
zinc	2k9h	20	4	2k9h_1	2k9h_A_Zn_843_OK.pkl
zinc	1zin	16	4	1zin_1	1zin_A_Zn_1689_OK.pkl
zinc	1zt2	18	4	1zt2_1	1zt2_A_Zn_8595_OK.pkl
zinc	3kz4	9	1	3kz4_3	3kz4_N_Zn_54123_OK.pkl
zinc	5ah1	27	4	5ah1_3	5ah1_A_Zn_7078_OK.pkl
zinc	4ypu	19	4	4ypu_2	4ypu_B_Zn_3311_OK.pkl
zinc	5ihe	29	4	5ihe_3	5ihe_B_Zn_7108_OK.pkl
zinc	4obi	21	3	4obi_1	4obi_A_Zn_710_OK.pkl
zinc	5k6v	10	1	5k6v_5	5k6v_A_Zn_3023_OK.pkl
zinc	2qfp	30	4	2qfp_3	2qfp_B_Zn_14031_OK.pkl
zinc	3a6e	34	3	3a6e_6	3a6e_B_Zn_11917_OK.pkl
zinc	5svi	18	4	5svi_1	5svi_B_Zn_943_OK.pkl
zinc	3gc9	5	1	3gc9_3	3gc9_A_Zn_5425_OK.pkl
zinc	5hez	12	2	5hez_2	5hez_A_Zn_9627_OK.pkl
zinc	5up9	12	1	5up9_10	5up9_C_Zn_8742_OK.pkl
zinc	1u2w	8	2	1u2w_3	1u2w_A_Zn_3157_OK.pkl
zinc	4rld	26	4	4rld_1	4rld_A_Zn_10201_OK.pkl
zinc	2vjz	8	1	2vjz_1	2vjz_D_Zn_811_OK.pkl
zinc	2yqq	21	4	2yqq_2	2yqq_A_Zn_816_OK.pkl
zinc	1qp9	12	2	1qp9_5	1qp9_D_Zn_4022_OK.pkl
zinc	5l6t	8	1	5l6t_11	5l6t_A_Zn_4127_OK.pkl
zinc	1wpp	35	4	1wpp_1	1wpp_B_Zn_4786_OK.pkl
zinc	5nl5	7	1	5nl5_2	5nl5_A_Zn_1720_OK.pkl
zinc	1a7t	22	3	1a7t_1	1a7t_B_Zn_3506_OK.pkl
zinc	4ct0	17	2	4ct0_1	4ct0_A_Zn_4573_OK.pkl
zinc	4bbq	12	4	4bbq_1	4bbq_A_Zn_1573_OK.pkl
zinc	3lzn	27	3	3lzn_1	3lzn_A_Zn_2501_OK.pkl
zinc	2fgy	28	3	2fgy_3	2fgy_A_Zn_7373_OK.pkl
zinc	5c1z	19	4	5c1z_10	5c1z_B_Zn_6210_OK.pkl
zinc	5c1z	21	4	5c1z_3	5c1z_A_Zn_6185_OK.pkl
zinc	2n8a	21	4	2n8a_1	2n8a_A_Zn_4789_OK.pkl
zinc	2jox	19	4	2jox_1	2jox_A_Zn_1639_OK.pkl
zinc	2mwx	23	4	2mwx_1	2mwx_A_Zn_824_OK.pkl
zinc	5ij8	22	4	5ij8_2	5ij8_A_Zn_15541_OK.pkl
zinc	3ir9	15	4	3ir9_1	3ir9_A_Zn_2441_OK.pkl
zinc	5wo2	10	1	5wo2_3	5wo2_B_Zn_3008_OK.pkl
zinc	5mvw	6	2	5mvw_1	5mvw_B_Zn_1702_OK.pkl
zinc	1x6f	21	4	1x6f_1	1x6f_A_Zn_1369_OK.pkl
zinc	2i2x	22	3	2i2x_3	2i2x_K_Zn_44360_OK.pkl
zinc	2md7	25	4	2md7_2	2md7_B_Zn_842_OK.pkl
zinc	3d2n	22	4	3d2n_2	3d2n_A_Zn_613_OK.pkl
zinc	4r2c	18	4	4r2c_2	4r2c_A_Zn_1235_OK.pkl
zinc	3nyb	17	3	3nyb_2	3nyb_B_Zn_3082_OK.pkl
zinc	4ljo	21	4	4ljo_2	4ljo_A_Zn_2310_OK.pkl
zinc	4h2k	21	3	4h2k_1	4h2k_A_Zn_3842_OK.pkl
zinc	4wth	8	1	4wth_4	4wth_A_Zn_6262_OK.pkl
zinc	2y7e	30	3	2y7e_1	2y7e_B_Zn_4317_OK.pkl
zinc	3mdu	31	4	3mdu_1	3mdu_A_Zn_3455_OK.pkl
zinc	4i1f	19	4	4i1f_6	4i1f_A_Zn_2405_OK.pkl
zinc	2ier	20	2	2ier_5	2ier_A_Zn_4320_OK.pkl
zinc	5dob	23	4	5dob_2	5dob_A_Zn_3192_OK.pkl
zinc	5syb	21	4	5syb_5	5syb_A_Zn_1368_OK.pkl
zinc	4b7y	19	4	4b7y_3	4b7y_C_Zn_2266_OK.pkl
zinc	3ada	17	4	3ada_1	3ada_D_Zn_12640_OK.pkl
zinc	2mt5	19	4	2mt5_3	2mt5_A_Zn_1067_OK.pkl
zinc	2vk0	11	2	2vk0_1	2vk0_D_Zn_795_OK.pkl
zinc	4u99	24	4	4u99_4	4u99_A_Zn_5964_OK.pkl
zinc	5k4p	21	1	5k4p_5	5k4p_A_Zn_2544_OK.pkl
zinc	3p24	31	4	3p24_2	3p24_C_Zn_11448_OK.pkl
zinc	4dj4	25	3	4dj4_2	4dj4_B_Zn_4311_OK.pkl
zinc	1rk5	29	3	1rk5_1	1rk5_A_Zn_3596_OK.pkl
zinc	3gn5	16	4	3gn5_1	3gn5_A_Zn_2055_OK.pkl
zinc	1zu1	32	4	1zu1_2	1zu1_A_Zn_1952_OK.pkl
zinc	2wg3	27	3	2wg3_1	2wg3_B_Zn_8818_OK.pkl
zinc	2lli	23	4	2lli_3	2lli_A_Zn_1963_OK.pkl
zinc	3lub	30	3	3lub_1	3lub_A_Zn_23857_OK.pkl
zinc	4jdg	25	3	4jdg_1	4jdg_A_Zn_2158_OK.pkl
zinc	5chj	7	2	5chj_6	5chj_A_Zn_10831_OK.pkl
zinc	4del	6	2	4del_2	4del_A_Zn_2742_OK.pkl
zinc	2wxt	24	3	2wxt_3	2wxt_A_Zn_2902_OK.pkl
zinc	2ct2	17	4	2ct2_2	2ct2_A_Zn_1324_OK.pkl
zinc	1i0d	27	3	1i0d_3	1i0d_A_Zn_5097_OK.pkl
zinc	2vxx	8	1	2vxx_3	2vxx_D_Zn_5577_OK.pkl
zinc	3wwl	16	4	3wwl_1	3wwl_A_Zn_415_OK.pkl
zinc	4kfs	24	4	4kfs_2	4kfs_A_Zn_3240_OK.pkl
zinc	2qpx	29	2	2qpx_1	2qpx_A_Zn_3183_OK.pkl
zinc	5wo2	14	2	5wo2_3	5wo2_B_Zn_3004_OK.pkl
zinc	3qbe	28	3	3qbe_2	3qbe_A_Zn_2607_OK.pkl
zinc	4mi5	22	4	4mi5_1	4mi5_A_Zn_1614_OK.pkl
zinc	5jf8	6	1	5jf8_4	5jf8_A_Zn_1588_OK.pkl
zinc	1qtw	27	4	1qtw_1	1qtw_A_Zn_4402_OK.pkl
zinc	3vdp	21	4	3vdp_1	3vdp_A_Zn_6127_OK.pkl
zinc	5i8e	9	1	5i8e_7	5i8e_C_Zn_6424_OK.pkl
zinc	2vxx	11	2	2vxx_4	2vxx_C_Zn_5588_OK.pkl
zinc	4gzn	17	4	4gzn_3	4gzn_C_Zn_1103_OK.pkl
zinc	2n5k	20	4	2n5k_1	2n5k_A_Zn_484_OK.pkl
zinc	4k2h	9	1	4k2h_1	4k2h_D_Zn_19612_OK.pkl
zinc	5aws	11	2	5aws_1	5aws_B_Zn_4184_OK.pkl
zinc	4kc9	17	4	4kc9_3	4kc9_A_Zn_3139_OK.pkl
zinc	3lzn	27	3	3lzn_2	3lzn_B_Zn_2507_OK.pkl
zinc	3k3q	12	2	3k3q_1	3k3q_B_Zn_4291_OK.pkl
zinc	5uoa	11	1	5uoa_3	5uoa_B_Zn_6574_OK.pkl
zinc	2xoz	17	4	2xoz_1	2xoz_B_Zn_3428_OK.pkl
zinc	2jz8	25	4	2jz8_1	2jz8_A_Zn_1377_OK.pkl
zinc	4ram	5	1	4ram_5	4ram_B_Zn_3708_OK.pkl
zinc	4fl7	31	3	4fl7_2	4fl7_A_Zn_2071_OK.pkl
zinc	3kao	19	2	3kao_1	3kao_A_Zn_2774_OK.pkl
zinc	4paw	24	4	4paw_1	4paw_A_Zn_3017_OK.pkl
zinc	4b7k	29	3	4b7k_1	4b7k_A_Zn_2845_OK.pkl
zinc	4xay	30	2	4xay_1	4xay_G_Zn_5204_OK.pkl
zinc	5kzz	12	1	5kzz_2	5kzz_A_Zn_929_OK.pkl
zinc	2v9g	8	1	2v9g_4	2v9g_D_Zn_8555_OK.pkl
zinc	2qsw	17	3	2qsw_1	2qsw_A_Zn_804_OK.pkl
zinc	4qiw	14	3	4qiw_13	4qiw_W_Zn_51085_OK.pkl
zinc	4h4l	12	2	4h4l_6	4h4l_C_Zn_12870_OK.pkl
zinc	1fre	22	4	1fre_1	1fre_A_Zn_315_OK.pkl
zinc	1u3l	31	3	1u3l_1	1u3l_A_Zn_1160_OK.pkl
zinc	5l9e	11	1	5l9e_13	5l9e_B_Zn_8014_OK.pkl
zinc	6a5u	15	2	6a5u_4	6a5u_C_Zn_44004_OK.pkl
zinc	3kl7	29	4	3kl7_1	3kl7_A_Zn_1762_OK.pkl
zinc	5edv	20	4	5edv_16	5edv_A_Zn_10969_OK.pkl
zinc	5a39	20	4	5a39_4	5a39_A_Zn_4083_OK.pkl
zinc	4nn2	17	4	4nn2_3	4nn2_B_Zn_1906_OK.pkl
zinc	3d2q	17	4	3d2q_1	3d2q_A_Zn_2172_OK.pkl
zinc	4nef	15	2	4nef_1	4nef_A_Zn_6930_OK.pkl
zinc	3h8g	42	4	3h8g_2	3h8g_E_Zn_22207_OK.pkl
zinc	2mpj	14	4	2mpj_1	2mpj_A_Zn_340_OK.pkl
zinc	1e1h	2	1	1e1h_2	1e1h_A_Zn_6466_OK.pkl
zinc	2ctt	22	4	2ctt_1	2ctt_A_Zn_1477_OK.pkl
zinc	3ie1	30	3	3ie1_1	3ie1_B_Zn_13781_OK.pkl
zinc	5nsg	9	1	5nsg_3	5nsg_A_Zn_1732_OK.pkl
zinc	1ptm	7	1	1ptm_1	1ptm_A_Zn_4868_OK.pkl
zinc	1xaf	23	3	1xaf_6	1xaf_A_Zn_3691_OK.pkl
zinc	2gmw	20	4	2gmw_2	2gmw_B_Zn_3051_OK.pkl
zinc	5k5i	15	2	5k5i_3	5k5i_A_Zn_1474_OK.pkl
zinc	5fza	22	4	5fza_3	5fza_A_Zn_3766_OK.pkl
zinc	2m1s	17	4	2m1s_1	2m1s_A_Zn_1495_OK.pkl
zinc	5aws	5	1	5aws_8	5aws_B_Zn_4188_OK.pkl
zinc	5m9z	19	5	5m9z_1	5m9z_A_Zn_872_OK.pkl
zinc	2ghf	32	4	2ghf_2	2ghf_A_Zn_1639_OK.pkl
zinc	2d8v	20	4	2d8v_1	2d8v_A_Zn_949_OK.pkl
zinc	1khj	27	3	1khj_2	1khj_B_Zn_6526_OK.pkl
zinc	1no5	16	3	1no5_2	1no5_A_Zn_1657_OK.pkl
zinc	1u2n	24	4	1u2n_3	1u2n_A_Zn_1568_OK.pkl
zinc	4rvz	15	4	4rvz_1	4rvz_Z_Zn_3373_OK.pkl
zinc	3vpb	15	4	3vpb_4	3vpb_E_Zn_9978_OK.pkl
zinc	5g04	25	4	5g04_1	5g04_B_Zn_65500_OK.pkl
zinc	4bg1	29	3	4bg1_1	4bg1_A_Zn_3174_OK.pkl
zinc	2cqe	19	4	2cqe_2	2cqe_A_Zn_1438_OK.pkl
zinc	2lhn	24	4	2lhn_2	2lhn_A_Zn_1268_OK.pkl
zinc	2f94	25	2	2f94_1	2f94_F_Zn_2769_OK.pkl
zinc	1zen	28	4	1zen_1	1zen_A_Zn_2569_OK.pkl
zinc	5tfu	8	2	5tfu_3	5tfu_A_Zn_14341_OK.pkl
zinc	3a6j	32	3	3a6j_1	3a6j_D_Zn_11926_OK.pkl
zinc	2c7n	20	4	2c7n_4	2c7n_E_Zn_6193_OK.pkl
zinc	3ux3	13	1	3ux3_3	3ux3_A_Zn_4389_OK.pkl
zinc	3h0g	14	3	3h0g_6	3h0g_U_Zn_62891_OK.pkl
zinc	1t8h	16	4	1t8h_1	1t8h_A_Zn_2098_OK.pkl
zinc	4ppe	20	4	4ppe_1	4ppe_B_Zn_1043_OK.pkl
zinc	5tpw	26	4	5tpw_1	5tpw_B_Zn_8308_OK.pkl
zinc	4cog	29	3	4cog_8	4cog_C_Zn_6574_OK.pkl
zinc	5k6v	13	2	5k6v_4	5k6v_A_Zn_3027_OK.pkl
zinc	3kyd	18	4	3kyd_1	3kyd_B_Zn_6736_OK.pkl
zinc	4gdf	24	4	4gdf_3	4gdf_F_Zn_18764_OK.pkl
zinc	5obz	21	4	5obz_2	5obz_B_Zn_2082_OK.pkl
zinc	1qh3	29	4	1qh3_2	1qh3_B_Zn_4073_OK.pkl
zinc	4kyw	16	4	4kyw_1	4kyw_A_Zn_2933_OK.pkl
zinc	5m64	12	2	5m64_4	5m64_I_Zn_35891_OK.pkl
zinc	5ldz	28	4	5ldz_3	5ldz_E_Zn_14643_OK.pkl
zinc	2ki7	19	4	2ki7_1	2ki7_B_Zn_3591_OK.pkl
zinc	4u7p	20	4	4u7p_2	4u7p_A_Zn_5048_OK.pkl
zinc	2kae	19	4	2kae_1	2kae_A_Zn_2224_OK.pkl
zinc	1wy2	26	3	1wy2_2	1wy2_A_Zn_5518_OK.pkl
zinc	1kae	30	3	1kae_2	1kae_A_Zn_6497_OK.pkl
zinc	2z0p	14	4	2z0p_4	2z0p_D_Zn_5403_OK.pkl
zinc	5d9y	28	4	5d9y_3	5d9y_A_Zn_3781_OK.pkl
zinc	1mr1	19	4	1mr1_1	1mr1_D_Zn_4672_OK.pkl
zinc	1rut	17	4	1rut_3	1rut_X_Zn_1254_OK.pkl
zinc	5mq0	30	4	5mq0_1	5mq0_M_Zn_77485_OK.pkl
zinc	4naz	15	2	4naz_1	4naz_A_Zn_1235_OK.pkl
zinc	5fca	30	4	5fca_3	5fca_B_Zn_14078_OK.pkl
zinc	3oxk	22	4	3oxk_1	3oxk_A_Zn_911_OK.pkl
zinc	1jjd	17	4	1jjd_1	1jjd_A_Zn_690_OK.pkl
zinc	3cr2	8	2	3cr2_2	3cr2_A_Zn_718_OK.pkl
zinc	4ud0	27	4	4ud0_1	4ud0_B_Zn_2847_OK.pkl
zinc	3r0d	29	4	3r0d_1	3r0d_A_Zn_3364_OK.pkl
zinc	3ngj	8	2	3ngj_12	3ngj_A_Zn_6485_OK.pkl
zinc	4gx1	21	3	4gx1_6	4gx1_D_Zn_14394_OK.pkl
zinc	1aaf	20	4	1aaf_1	1aaf_A_Zn_893_OK.pkl
zinc	2gso	25	3	2gso_1	2gso_B_Zn_6047_OK.pkl
zinc	1ef0	23	3	1ef0_1	1ef0_B_Zn_6480_OK.pkl
zinc	5e0y	8	1	5e0y_6	5e0y_A_Zn_553_OK.pkl
zinc	2lo4	17	4	2lo4_1	2lo4_A_Zn_430_OK.pkl
zinc	2ocj	23	4	2ocj_4	2ocj_A_Zn_6097_OK.pkl
zinc	1fbx	16	3	1fbx_5	1fbx_N_Zn_26023_OK.pkl
zinc	2xoz	27	4	2xoz_5	2xoz_A_Zn_3426_OK.pkl
zinc	2kvh	17	4	2kvh_1	2kvh_A_Zn_431_OK.pkl
zinc	2i1o	13	3	2i1o_1	2i1o_A_Zn_3044_OK.pkl
zinc	1poj	40	2	1poj_1	1poj_A_Zn_5740_OK.pkl
zinc	5jwp	26	3	5jwp_1	5jwp_A_Zn_2922_OK.pkl
zinc	5ion	17	5	5ion_1	5ion_A_Zn_442_OK.pkl
zinc	5gov	7	1	5gov_6	5gov_B_Zn_5036_OK.pkl
zinc	2ymk	11	2	2ymk_2	2ymk_B_Zn_987_OK.pkl
zinc	3bl5	18	4	3bl5_11	3bl5_A_Zn_9233_OK.pkl
zinc	1p91	16	4	1p91_1	1p91_B_Zn_4212_OK.pkl
zinc	2iim	10	2	2iim_2	2iim_A_Zn_508_OK.pkl
zinc	3fns	6	1	3fns_3	3fns_B_Zn_5183_OK.pkl
zinc	5a3c	18	4	5a3c_1	5a3c_A_Zn_2409_OK.pkl
zinc	4ntk	23	3	4ntk_6	4ntk_C_Zn_5903_OK.pkl
zinc	1ces	21	3	1ces_1	1ces_B_Zn_3413_OK.pkl
zinc	4zun	27	3	4zun_4	4zun_B_Zn_5483_OK.pkl
zinc	1g7a	4	1	1g7a_2	1g7a_B_Zn_3304_OK.pkl
zinc	1kae	20	2	1kae_1	1kae_B_Zn_6570_OK.pkl
zinc	2xb4	18	4	2xb4_1	2xb4_A_Zn_1734_OK.pkl
zinc	3a6h	29	3	3a6h_4	3a6h_F_Zn_11852_OK.pkl
zinc	3lnl	23	3	3lnl_2	3lnl_A_Zn_5184_OK.pkl
zinc	5dah	28	4	5dah_2	5dah_B_Zn_2812_OK.pkl
zinc	3dci	14	2	3dci_1	3dci_A_Zn_4625_OK.pkl
zinc	3pfo	21	3	3pfo_1	3pfo_A_Zn_6625_OK.pkl
zinc	4qq4	9	1	4qq4_1	4qq4_B_Zn_953_OK.pkl
zinc	5dmm	7	1	5dmm_1	5dmm_A_Zn_2186_OK.pkl
zinc	1dos	22	2	1dos_2	1dos_B_Zn_6971_OK.pkl
zinc	3qmi	16	4	3qmi_1	3qmi_A_Zn_892_OK.pkl
zinc	3fvz	37	3	3fvz_3	3fvz_A_Zn_2726_OK.pkl
zinc	1q0a	15	2	1q0a_1	1q0a_B_Zn_1457_OK.pkl
zinc	3h90	14	3	3h90_3	3h90_B_Zn_8728_OK.pkl
zinc	5n8c	46	3	5n8c_2	5n8c_B_Zn_4883_OK.pkl
zinc	2mxp	18	4	2mxp_1	2mxp_A_Zn_528_OK.pkl
zinc	4fjc	21	4	4fjc_4	4fjc_A_Zn_10525_OK.pkl
zinc	5ns5	30	3	5ns5_1	5ns5_A_Zn_3015_OK.pkl
zinc	1zbd	20	4	1zbd_1	1zbd_B_Zn_2479_OK.pkl
zinc	1r5x	25	3	1r5x_2	1r5x_A_Zn_1653_OK.pkl
zinc	4bmb	17	2	4bmb_1	4bmb_A_Zn_1214_OK.pkl
zinc	1ft7	28	3	1ft7_1	1ft7_A_Zn_2213_OK.pkl
zinc	4hno	24	3	4hno_1	4hno_A_Zn_4780_OK.pkl
zinc	4lj0	24	4	4lj0_4	4lj0_A_Zn_2319_OK.pkl
zinc	3vhs	9	1	3vhs_1	3vhs_A_Zn_408_OK.pkl
zinc	5cde	34	4	5cde_3	5cde_A_Zn_5990_OK.pkl
zinc	2eg4	19	4	2eg4_1	2eg4_A_Zn_3602_OK.pkl
zinc	5i01	14	1	5i01_2	5i01_C_Zn_5417_OK.pkl
zinc	2i13	8	2	2i13_11	2i13_A_Zn_4113_OK.pkl
zinc	5jle	23	4	5jle_1	5jle_A_Zn_1876_OK.pkl
zinc	4dj4	5	1	4dj4_2	4dj4_A_Zn_4313_OK.pkl
zinc	4giz	20	4	4giz_2	4giz_D_Zn_8467_OK.pkl
zinc	5b75	22	4	5b75_4	5b75_A_Zn_2229_OK.pkl
zinc	5erc	24	4	5erc_2	5erc_A_Zn_1311_OK.pkl
zinc	1os4	8	1	1os4_1	1os4_F_Zn_2272_OK.pkl
zinc	1e1h	16	2	1e1h_2	1e1h_C_Zn_6466_OK.pkl
zinc	2iuc	20	3	2iuc_2	2iuc_B_Zn_5098_OK.pkl
zinc	2lxh	21	4	2lxh_1	2lxh_C_Zn_865_OK.pkl
zinc	3htk	20	4	3htk_1	3htk_C_Zn_3108_OK.pkl
zinc	5svc	18	4	5svc_3	5svc_C_Zn_25699_OK.pkl
zinc	4a46	12	2	4a46_1	4a46_D_Zn_1811_OK.pkl
zinc	3w20	19	2	3w20_1	3w20_B_Zn_3963_OK.pkl
zinc	5cqk	23	3	5cqk_1	5cqk_A_Zn_2935_OK.pkl
zinc	3kbp	31	4	3kbp_4	3kbp_C_Zn_14276_OK.pkl
zinc	1ncp	14	4	1ncp_1	1ncp_C_Zn_535_OK.pkl
zinc	5ezb	22	3	5ezb_1	5ezb_B_Zn_4262_OK.pkl
zinc	5fb3	29	3	5fb3_5	5fb3_A_Zn_15493_OK.pkl
zinc	5cup	24	3	5cup_2	5cup_A_Zn_5690_OK.pkl
zinc	5khy	10	1	5khy_4	5khy_A_Zn_1086_OK.pkl
zinc	3hft	23	3	3hft_1	3hft_A_Zn_2027_OK.pkl
zinc	4gnd	23	4	4gnd_4	4gnd_A_Zn_1600_OK.pkl
zinc	5syb	23	4	5syb_6	5syb_B_Zn_1378_OK.pkl
zinc	4ilw	8	1	4ilw_7	4ilw_A_Zn_5399_OK.pkl
zinc	2nb9	16	4	2nb9_1	2nb9_A_Zn_752_OK.pkl
zinc	3mjh	19	4	3mjh_2	3mjh_B_Zn_3176_OK.pkl
zinc	2a20	21	4	2a20_1	2a20_A_Zn_908_OK.pkl
zinc	4cyk	21	4	4cyk_1	4cyk_A_Zn_630_OK.pkl
zinc	5uuc	13	2	5uuc_1	5uuc_A_Zn_4937_OK.pkl
zinc	3wx2	21	4	3wx2_1	3wx2_B_Zn_1626_OK.pkl
zinc	4xm5	18	4	4xm5_1	4xm5_A_Zn_2104_OK.pkl
zinc	2k2c	18	4	2k2c_4	2k2c_A_Zn_2127_OK.pkl
zinc	2jne	17	4	2jne_2	2jne_A_Zn_1090_OK.pkl
zinc	3dow	12	2	3dow_1	3dow_A_Zn_1039_OK.pkl
zinc	2kak	16	4	2kak_2	2kak_A_Zn_636_OK.pkl
zinc	3tkk	32	3	3tkk_4	3tkk_A_Zn_9034_OK.pkl
zinc	2vxx	11	1	2vxx_1	2vxx_B_Zn_5555_OK.pkl
zinc	5g5y	9	1	5g5y_2	5g5y_A_Zn_7947_OK.pkl
zinc	1urb	24	3	1urb_2	1urb_A_Zn_6565_OK.pkl
zinc	3trz	20	4	3trz_1	3trz_B_Zn_8698_OK.pkl
zinc	2v9k	24	4	2v9k_1	2v9k_A_Zn_3708_OK.pkl
zinc	5c9v	20	4	5c9v_2	5c9v_A_Zn_2354_OK.pkl
zinc	4paw	24	4	4paw_2	4paw_B_Zn_3023_OK.pkl
zinc	3a1b	18	4	3a1b_1	3a1b_A_Zn_1185_OK.pkl
zinc	5ijt	6	1	5ijt_2	5ijt_B_Zn_26318_OK.pkl
zinc	3fm2	11	2	3fm2_2	3fm2_A_Zn_2090_OK.pkl
zinc	3wup	19	4	3wup_1	3wup_A_Zn_255_OK.pkl
zinc	5ncw	15	2	5ncw_2	5ncw_A_Zn_3004_OK.pkl
zinc	2my1	19	4	2my1_1	2my1_A_Zn_2614_OK.pkl
zinc	5nof	19	2	5nof_3	5nof_B_Zn_4832_OK.pkl
zinc	2e+25	35	2	2e25_1	2e25_A_Zn_2695_OK.pkl
zinc	5k95	20	2	5k95_1	5k95_B_Zn_3958_OK.pkl
zinc	4rkg	15	4	4rkg_1	4rkg_A_Zn_1108_OK.pkl
zinc	4f9a	22	4	4f9a_1	4f9a_D_Zn_6581_OK.pkl
zinc	4z0o	20	4	4z0o_2	4z0o_A_Zn_480_OK.pkl
zinc	3nim	23	4	3nim_1	3nim_D_Zn_2584_OK.pkl
zinc	4xb6	22	4	4xb6_2	4xb6_H_Zn_30081_OK.pkl
zinc	2oik	19	4	2oik_3	2oik_C_Zn_4461_OK.pkl
zinc	4h4l	14	1	4h4l_8	4h4l_B_Zn_12846_OK.pkl
zinc	4n0o	23	4	4n0o_1	4n0o_C_Zn_12160_OK.pkl
zinc	4fo9	18	4	4fo9_1	4fo9_A_Zn_1971_OK.pkl
zinc	5ub8	28	1	5ub8_1	5ub8_A_Zn_1441_OK.pkl
zinc	3qwp	23	4	3qwp_1	3qwp_A_Zn_3456_OK.pkl
zinc	4rou	26	4	4rou_1	4rou_A_Zn_3889_OK.pkl
zinc	5ij7	24	4	5ij7_3	5ij7_B_Zn_15611_OK.pkl
zinc	2o8j	17	4	2o8j_2	2o8j_C_Zn_8393_OK.pkl
zinc	1wjp	25	4	1wjp_2	1wjp_A_Zn_1629_OK.pkl
zinc	4hcc	25	3	4hcc_2	4hcc_A_Zn_8002_OK.pkl
zinc	2h1i	22	4	2h1i_4	2h1i_A_Zn_4873_OK.pkl
zinc	4c1q	14	4	4c1q_2	4c1q_A_Zn_2775_OK.pkl
zinc	2gwn	30	2	2gwn_1	2gwn_A_Zn_3660_OK.pkl
zinc	3m7n	17	3	3m7n_2	3m7n_C_Zn_16155_OK.pkl
zinc	4kc9	19	4	4kc9_2	4kc9_A_Zn_3140_OK.pkl
zinc	3b5q	23	4	3b5q_1	3b5q_B_Zn_7350_OK.pkl
zinc	4u7t	24	4	4u7t_5	4u7t_A_Zn_9986_OK.pkl
zinc	1b8j	29	3	1b8j_1	1b8j_B_Zn_6629_OK.pkl
zinc	2cki	25	3	2cki_7	2cki_A_Zn_4135_OK.pkl
zinc	4o5o	21	3	4o5o_1	4o5o_A_Zn_3711_OK.pkl
zinc	3dtk	17	2	3dtk_1	3dtk_A_Zn_1876_OK.pkl
zinc	4mb7	17	4	4mb7_1	4mb7_A_Zn_2247_OK.pkl
zinc	3irb	14	4	3irb_1	3irb_B_Zn_2211_OK.pkl
zinc	2xar	22	4	2xar_1	2xar_B_Zn_6753_OK.pkl
zinc	5vjj	11	4	5vjj_1	5vjj_B_Zn_2232_OK.pkl
zinc	5t7n	7	1	5t7n_3	5t7n_A_Zn_1955_OK.pkl
zinc	5hxb	21	4	5hxb_1	5hxb_C_Zn_25064_OK.pkl
zinc	2mq1	21	4	2mq1_3	2mq1_A_Zn_1409_OK.pkl
zinc	2kdp	25	4	2kdp_1	2kdp_A_Zn_1157_OK.pkl
zinc	5l9e	7	1	5l9e_12	5l9e_C_Zn_8024_OK.pkl
zinc	1eh7	21	4	1eh7_1	1eh7_A_Zn_1234_OK.pkl
zinc	4uvq	18	3	4uvq_1	4uvq_A_Zn_4195_OK.pkl
zinc	3qzc	19	2	3qzc_4	3qzc_B_Zn_1845_OK.pkl
zinc	1q7l	21	3	1q7l_2	1q7l_A_Zn_4451_OK.pkl
zinc	3bvo	14	4	3bvo_1	3bvo_A_Zn_3099_OK.pkl
zinc	3kvt	15	3	3kvt_1	3kvt_A_Zn_836_OK.pkl
zinc	1y02	18	4	1y02_2	1y02_A_Zn_727_OK.pkl
zinc	2oui	34	3	2oui_3	2oui_B_Zn_11040_OK.pkl
zinc	3q94	6	1	3q94_3	3q94_B_Zn_4270_OK.pkl
zinc	4hx3	24	3	4hx3_6	4hx3_I_Zn_11064_OK.pkl
zinc	2g02	19	3	2g02_1	2g02_A_Zn_3224_OK.pkl
zinc	2cs7	13	4	2cs7_2	2cs7_B_Zn_1300_OK.pkl
zinc	5uu9	29	3	5uu9_3	5uu9_A_Zn_5058_OK.pkl
zinc	1wfh	19	4	1wfh_2	1wfh_A_Zn_895_OK.pkl
zinc	5wo2	7	1	5wo2_14	5wo2_A_Zn_2956_OK.pkl
zinc	1r22	8	2	1r22_1	1r22_A_Zn_1508_OK.pkl
zinc	4zvl	19	2	4zvl_1	4zvl_A_Zn_7319_OK.pkl
zinc	5g5y	22	3	5g5y_7	5g5y_B_Zn_7969_OK.pkl
zinc	2jvx	18	4	2jvx_1	2jvx_A_Zn_424_OK.pkl
zinc	2l6m	20	4	2l6m_1	2l6m_A_Zn_1685_OK.pkl
zinc	4ojx	34	4	4ojx_1	4ojx_A_Zn_2948_OK.pkl
zinc	2bz1	20	3	2bz1_1	2bz1_A_Zn_1350_OK.pkl
zinc	5kl8	16	4	5kl8_1	5kl8_B_Zn_3250_OK.pkl
zinc	5kh9	17	4	5kh9_2	5kh9_A_Zn_840_OK.pkl
zinc	4ndg	17	4	4ndg_1	4ndg_B_Zn_3805_OK.pkl
zinc	4a46	12	2	4a46_1	4a46_C_Zn_1811_OK.pkl
zinc	5nl5	13	1	5nl5_2	5nl5_C_Zn_1720_OK.pkl
zinc	5uej	11	1	5uej_3	5uej_B_Zn_5911_OK.pkl
zinc	5jf8	11	1	5jf8_1	5jf8_A_Zn_1592_OK.pkl
zinc	2er8	21	4	2er8_2	2er8_A_Zn_3000_OK.pkl
zinc	2ld1	29	4	2ld1_2	2ld1_A_Zn_2200_OK.pkl
zinc	2eod	22	4	2eod_2	2eod_A_Zn_963_OK.pkl
zinc	1e1h	12	1	1e1h_2	1e1h_D_Zn_6466_OK.pkl
zinc	5uyv	9	1	5uyv_1	5uyv_A_Zn_2156_OK.pkl
zinc	1hqr	19	3	1hqr_1	1hqr_D_Zn_4543_OK.pkl
zinc	1rmd	19	4	1rmd_1	1rmd_A_Zn_914_OK.pkl
zinc	2j4x	19	3	2j4x_1	2j4x_A_Zn_1603_OK.pkl
zinc	5cde	11	1	5cde_5	5cde_A_Zn_6004_OK.pkl
zinc	4j4k	24	4	4j4k_3	4j4k_A_Zn_3046_OK.pkl
zinc	4c82	24	3	4c82_2	4c82_A_Zn_1215_OK.pkl
zinc	4pjo	21	4	4pjo_20	4pjo_L_Zn_26849_OK.pkl
zinc	2bnn	33	3	2bnn_2	2bnn_A_Zn_2973_OK.pkl
zinc	2dcu	17	4	2dcu_1	2dcu_A_Zn_4254_OK.pkl
zinc	2c6b	15	4	2c6b_1	2c6b_A_Zn_719_OK.pkl
zinc	1thj	11	1	1thj_3	1thj_A_Zn_4835_OK.pkl
zinc	5awt	3	1	5awt_1	5awt_A_Zn_2144_OK.pkl
zinc	5jlu	21	3	5jlu_1	5jlu_A_Zn_1088_OK.pkl
zinc	4mn5	16	4	4mn5_1	4mn5_A_Zn_1632_OK.pkl
zinc	1wd2	23	4	1wd2_1	1wd2_A_Zn_930_OK.pkl
zinc	5aj3	13	3	5aj3_88	5aj3_c_Zn_66252_OK.pkl
zinc	4ljq	11	2	4ljq_15	4ljq_B_Zn_5861_OK.pkl
zinc	2j13	12	1	2j13_1	2j13_A_Zn_1761_OK.pkl
zinc	3u9g	20	4	3u9g_3	3u9g_A_Zn_1738_OK.pkl
zinc	5i8g	16	4	5i8g_3	5i8g_A_Zn_1925_OK.pkl
zinc	2jox	18	4	2jox_1	2jox_A_Zn_1640_OK.pkl
zinc	4w4u	15	4	4w4u_12	4w4u_A_Zn_10542_OK.pkl
zinc	2m13	20	4	2m13_1	2m13_A_Zn_1040_OK.pkl
zinc	1x3c	21	4	1x3c_1	1x3c_A_Zn_1099_OK.pkl
zinc	1btg	12	2	1btg_2	1btg_C_Zn_2513_OK.pkl
zinc	3k6j	28	4	3k6j_1	3k6j_A_Zn_3458_OK.pkl
zinc	2fpx	18	4	2fpx_4	2fpx_B_Zn_2538_OK.pkl
zinc	2x4h	20	2	2x4h_5	2x4h_C_Zn_4213_OK.pkl
zinc	4k7d	20	4	4k7d_1	4k7d_B_Zn_7267_OK.pkl
zinc	3t80	18	2	3t80_3	3t80_F_Zn_6863_OK.pkl
zinc	1m36	19	4	1m36_1	1m36_A_Zn_576_OK.pkl
zinc	1cz0	24	4	1cz0_5	1cz0_A_Zn_3352_OK.pkl
zinc	2p6y	19	3	2p6y_1	2p6y_A_Zn_1019_OK.pkl
zinc	4c6i	36	2	4c6i_1	4c6i_A_Zn_6047_OK.pkl
zinc	2lq6	23	5	2lq6_2	2lq6_A_Zn_1201_OK.pkl
zinc	4d52	15	3	4d52_1	4d52_B_Zn_9902_OK.pkl
zinc	5xm5	11	1	5xm5_4	5xm5_A_Zn_5794_OK.pkl
zinc	1mfm	29	4	1mfm_3	1mfm_A_Zn_1154_OK.pkl
zinc	4e3t	25	3	4e3t_1	4e3t_A_Zn_5421_OK.pkl
zinc	1eu4	10	1	1eu4_1	1eu4_A_Zn_1669_OK.pkl
zinc	4qvu	16	3	4qvu_1	4qvu_A_Zn_1717_OK.pkl
zinc	5t74	32	3	5t74_1	5t74_A_Zn_2046_OK.pkl
zinc	3g0z	25	3	3g0z_1	3g0z_A_Zn_2035_OK.pkl
zinc	5khy	8	1	5khy_7	5khy_B_Zn_1092_OK.pkl
zinc	1xcr	30	3	1xcr_1	1xcr_A_Zn_4863_OK.pkl
zinc	4tsd	26	3	4tsd_2	4tsd_B_Zn_2901_OK.pkl
zinc	3h90	12	1	3h90_3	3h90_D_Zn_8726_OK.pkl
zinc	4oiw	23	3	4oiw_1	4oiw_C_Zn_18945_OK.pkl
zinc	5vkc	10	1	5vkc_1	5vkc_B_Zn_2448_OK.pkl
zinc	5oqd	15	4	5oqd_1	5oqd_B_Zn_8793_OK.pkl
zinc	2ku3	20	4	2ku3_2	2ku3_A_Zn_928_OK.pkl
zinc	1ptm	15	2	1ptm_2	1ptm_A_Zn_4862_OK.pkl
zinc	4rkg	19	4	4rkg_1	4rkg_A_Zn_1106_OK.pkl
zinc	2l7x	21	4	2l7x_1	2l7x_A_Zn_1241_OK.pkl
zinc	3mln	18	4	3mln_2	3mln_A_Zn_5634_OK.pkl
zinc	4gnd	17	4	4gnd_7	4gnd_C_Zn_1606_OK.pkl
zinc	4k95	20	4	4k95_19	4k95_I_Zn_35778_OK.pkl
zinc	5wo2	10	1	5wo2_9	5wo2_A_Zn_2954_OK.pkl
zinc	4lp6	18	2	4lp6_4	4lp6_B_Zn_4127_OK.pkl
zinc	2f44	20	3	2f44_1	2f44_B_Zn_1599_OK.pkl
zinc	2xoz	18	4	2xoz_7	2xoz_B_Zn_3430_OK.pkl
zinc	1p9w	18	4	1p9w_1	1p9w_A_Zn_2979_OK.pkl
zinc	4nzg	20	4	4nzg_3	4nzg_D_Zn_3221_OK.pkl
zinc	3k7g	27	3	3k7g_1	3k7g_B_Zn_1262_OK.pkl
zinc	2j0e	17	3	2j0e_6	2j0e_A_Zn_3943_OK.pkl
zinc	1u2w	11	2	1u2w_3	1u2w_B_Zn_3157_OK.pkl
zinc	4ijd	16	4	4ijd_2	4ijd_B_Zn_3310_OK.pkl
zinc	4oqb	20	4	4oqb_1	4oqb_D_Zn_11780_OK.pkl
zinc	2vhf	18	4	2vhf_2	2vhf_A_Zn_5250_OK.pkl
zinc	2l0z	14	3	2l0z_1	2l0z_A_Zn_671_OK.pkl
zinc	3gc9	12	3	3gc9_3	3gc9_B_Zn_5425_OK.pkl
zinc	3kao	12	1	3kao_3	3kao_A_Zn_2772_OK.pkl
zinc	1dos	30	4	1dos_1	1dos_A_Zn_6967_OK.pkl
zinc	1w7v	33	4	1w7v_1	1w7v_B_Zn_14096_OK.pkl
zinc	1lbu	27	3	1lbu_1	1lbu_A_Zn_1565_OK.pkl
zinc	3lzn	8	1	3lzn_1	3lzn_B_Zn_2501_OK.pkl
zinc	4ct0	5	2	4ct0_1	4ct0_B_Zn_4573_OK.pkl
zinc	2db6	22	4	2db6_2	2db6_A_Zn_1146_OK.pkl
zinc	1v5n	19	4	1v5n_1	1v5n_A_Zn_1358_OK.pkl
zinc	4qbs	22	4	4qbs_2	4qbs_A_Zn_1158_OK.pkl
zinc	3liz	7	2	3liz_2	3liz_A_Zn_5963_OK.pkl
zinc	1fwq	22	4	1fwq_1	1fwq_A_Zn_1802_OK.pkl
zinc	3fns	6	1	3fns_5	3fns_A_Zn_5187_OK.pkl
zinc	3a44	8	2	3a44_4	3a44_D_Zn_3856_OK.pkl
zinc	1t0a	28	3	1t0a_1	1t0a_C_Zn_3587_OK.pkl
zinc	1qin	19	1	1qin_1	1qin_B_Zn_2803_OK.pkl
zinc	2ctd	22	4	2ctd_1	2ctd_A_Zn_1434_OK.pkl
zinc	2vqj	18	4	2vqj_1	2vqj_A_Zn_3076_OK.pkl
zinc	5x1h	23	4	5x1h_5	5x1h_A_Zn_18296_OK.pkl
zinc	5k7j	16	3	5k7j_2	5k7j_A_Zn_3915_OK.pkl
zinc	1u2n	21	4	1u2n_1	1u2n_A_Zn_1570_OK.pkl
zinc	2x4h	11	2	2x4h_5	2x4h_B_Zn_4213_OK.pkl
zinc	5edv	13	4	5edv_9	5edv_A_Zn_10963_OK.pkl
zinc	2i2r	8	1	2i2r_22	2i2r_A_Zn_18978_OK.pkl
zinc	5lpi	20	4	5lpi_5	5lpi_D_Zn_4293_OK.pkl
zinc	2lhn	20	4	2lhn_3	2lhn_A_Zn_1270_OK.pkl
zinc	5wau	18	4	5wau_7	5wau_f_Zn_30526_OK.pkl
zinc	5vh5	4	1	5vh5_1	5vh5_A_Zn_1623_OK.pkl
zinc	3zxo	24	3	3zxo_2	3zxo_B_Zn_1976_OK.pkl
zinc	5gk9	18	3	5gk9_1	5gk9_A_Zn_2406_OK.pkl
zinc	1zlh	3	1	1zlh_5	1zlh_B_Zn_2904_OK.pkl
zinc	2ac3	14	4	2ac3_1	2ac3_A_Zn_2217_OK.pkl
zinc	4mca	32	3	4mca_1	4mca_B_Zn_5418_OK.pkl
zinc	4lj0	19	4	4lj0_3	4lj0_B_Zn_2335_OK.pkl
zinc	5auo	17	4	5auo_1	5auo_A_Zn_2930_OK.pkl
zinc	4ljq	11	2	4ljq_15	4ljq_C_Zn_5861_OK.pkl
zinc	5wcm	13	1	5wcm_8	5wcm_B_Zn_4038_OK.pkl
zinc	1t9r	32	3	1t9r_1	1t9r_A_Zn_2452_OK.pkl
zinc	4z4k	19	4	4z4k_4	4z4k_A_Zn_4583_OK.pkl
zinc	4e3t	26	3	4e3t_1	4e3t_A_Zn_5423_OK.pkl
zinc	4mtt	14	2	4mtt_1	4mtt_B_Zn_2065_OK.pkl
zinc	1sxt	4	1	1sxt_2	1sxt_A_Zn_3641_OK.pkl
zinc	2qkd	15	4	2qkd_1	2qkd_A_Zn_3024_OK.pkl
zinc	1ro2	20	2	1ro2_2	1ro2_A_Zn_1705_OK.pkl
zinc	4arf	33	3	4arf_2	4arf_A_Zn_3108_OK.pkl
zinc	5it5	18	4	5it5_7	5it5_E_Zn_18038_OK.pkl
zinc	5mko	20	4	5mko_3	5mko_A_Zn_4954_OK.pkl
zinc	4wai	17	4	4wai_4	4wai_C_Zn_2773_OK.pkl
zinc	1a5t	20	4	1a5t_1	1a5t_A_Zn_3064_OK.pkl
zinc	5cht	11	2	5cht_1	5cht_A_Zn_4887_OK.pkl
zinc	4n4r	6	1	4n4r_2	4n4r_B_Zn_11105_OK.pkl
zinc	2yre	25	4	2yre_1	2yre_A_Zn_1428_OK.pkl
zinc	4n0o	13	2	4n0o_8	4n0o_G_Zn_12171_OK.pkl
zinc	1qin	19	2	1qin_2	1qin_B_Zn_2835_OK.pkl
zinc	5uyv	9	1	5uyv_3	5uyv_A_Zn_2158_OK.pkl
zinc	5ho1	17	3	5ho1_3	5ho1_B_Zn_1346_OK.pkl
zinc	1xxi	20	4	1xxi_7	1xxi_G_Zn_27616_OK.pkl
zinc	5aj3	13	3	5aj3_100	5aj3_R_Zn_66251_OK.pkl
zinc	3hcu	20	4	3hcu_4	3hcu_A_Zn_4066_OK.pkl
zinc	5j6p	20	4	5j6p_1	5j6p_A_Zn_2430_OK.pkl
zinc	2lo2	21	4	2lo2_1	2lo2_A_Zn_592_OK.pkl
zinc	3u92	9	2	3u92_1	3u92_A_Zn_8159_OK.pkl
zinc	3zeu	45	3	3zeu_2	3zeu_E_Zn_8851_OK.pkl
zinc	4w4u	22	4	4w4u_13	4w4u_D_Zn_10545_OK.pkl
zinc	2qfi	20	3	2qfi_2	2qfi_A_Zn_4419_OK.pkl
zinc	5i01	19	3	5i01_4	5i01_D_Zn_5419_OK.pkl
zinc	4ehc	30	4	4ehc_1	4ehc_A_Zn_1972_OK.pkl
zinc	2dmi	20	4	2dmi_2	2dmi_A_Zn_1766_OK.pkl
zinc	5uu9	14	1	5uu9_3	5uu9_A_Zn_5060_OK.pkl
zinc	2fea	16	4	2fea_4	2fea_B_Zn_3674_OK.pkl
zinc	2zkl	29	3	2zkl_1	2zkl_A_Zn_2918_OK.pkl
zinc	5od6	27	4	5od6_1	5od6_B_Zn_2696_OK.pkl
zinc	3ifu	27	4	3ifu_1	3ifu_A_Zn_1369_OK.pkl
zinc	1wim	20	4	1wim_1	1wim_A_Zn_1405_OK.pkl
zinc	3u9g	21	4	3u9g_2	3u9g_A_Zn_1736_OK.pkl
zinc	2w5z	16	4	2w5z_1	2w5z_A_Zn_1528_OK.pkl
zinc	1rmd	19	4	1rmd_2	1rmd_A_Zn_916_OK.pkl
zinc	2nvv	16	2	2nvv_2	2nvv_A_Zn_22976_OK.pkl
zinc	3e0f	22	3	3e0f_1	3e0f_A_Zn_2210_OK.pkl
zinc	4mi5	24	4	4mi5_1	4mi5_A_Zn_1612_OK.pkl
zinc	5ts5	17	2	5ts5_10	5ts5_A_Zn_15177_OK.pkl
zinc	5i8e	6	1	5i8e_5	5i8e_C_Zn_6422_OK.pkl
zinc	4tvr	15	4	4tvr_1	4tvr_A_Zn_1743_OK.pkl
zinc	4i1f	17	4	4i1f_4	4i1f_A_Zn_2411_OK.pkl
zinc	2m30	10	2	2m30_2	2m30_B_Zn_3060_OK.pkl
zinc	5i4j	12	1	5i4j_1	5i4j_D_Zn_5678_OK.pkl
zinc	2e7y	31	4	2e7y_1	2e7y_B_Zn_4486_OK.pkl
zinc	3lnn	28	3	3lnn_1	3lnn_A_Zn_4347_OK.pkl
zinc	2vmk	10	2	2vmk_2	2vmk_D_Zn_14191_OK.pkl
zinc	2xig	13	4	2xig_2	2xig_A_Zn_4809_OK.pkl
zinc	2pkg	23	4	2pkg_3	2pkg_D_Zn_10361_OK.pkl
zinc	5g5y	7	1	5g5y_12	5g5y_B_Zn_7943_OK.pkl
zinc	4r2y	8	2	4r2y_5	4r2y_C_Zn_2046_OK.pkl
zinc	5jf8	17	2	5jf8_6	5jf8_A_Zn_1590_OK.pkl
zinc	3l8g	19	4	3l8g_1	3l8g_A_Zn_1435_OK.pkl
zinc	1yws	15	4	1yws_1	1yws_A_Zn_1242_OK.pkl
zinc	2dh3	16	3	2dh3_1	2dh3_A_Zn_6507_OK.pkl
zinc	1un6	18	4	1un6_9	1un6_C_Zn_4530_OK.pkl
zinc	5pxc	19	4	5pxc_3	5pxc_B_Zn_3039_OK.pkl
zinc	3h69	31	4	3h69_2	3h69_A_Zn_5059_OK.pkl
zinc	2d9k	19	4	2d9k_2	2d9k_A_Zn_1078_OK.pkl
zinc	4ymk	35	4	4ymk_3	4ymk_A_Zn_5235_OK.pkl
zinc	2igi	23	3	2igi_2	2igi_B_Zn_2945_OK.pkl
zinc	2elu	20	4	2elu_1	2elu_A_Zn_582_OK.pkl
zinc	2dif	21	4	2dif_1	2dif_A_Zn_735_OK.pkl
zinc	1ptm	12	2	1ptm_1	1ptm_B_Zn_4868_OK.pkl
zinc	1zni	8	1	1zni_1	1zni_B_Zn_825_OK.pkl
zinc	4u7p	21	4	4u7p_1	4u7p_A_Zn_5046_OK.pkl
zinc	1wil	21	4	1wil_1	1wil_A_Zn_1276_OK.pkl
zinc	5ju7	15	2	5ju7_2	5ju7_A_Zn_873_OK.pkl
zinc	4ybg	31	4	4ybg_1	4ybg_A_Zn_1904_OK.pkl
zinc	3rfr	24	3	3rfr_10	3rfr_G_Zn_20225_OK.pkl
zinc	2q42	31	4	2q42_1	2q42_B_Zn_3972_OK.pkl
zinc	1hqr	9	1	1hqr_1	1hqr_B_Zn_4543_OK.pkl
zinc	5b1u	25	3	5b1u_1	5b1u_A_Zn_1970_OK.pkl
zinc	4ad9	31	4	4ad9_4	4ad9_D_Zn_13159_OK.pkl
zinc	3dfm	30	3	3dfm_2	3dfm_A_Zn_2076_OK.pkl
zinc	5e0y	13	2	5e0y_4	5e0y_A_Zn_551_OK.pkl
zinc	3zj1	18	4	3zj1_2	3zj1_A_Zn_1327_OK.pkl
zinc	5i01	18	3	5i01_2	5i01_B_Zn_5417_OK.pkl
zinc	4ub9	26	2	4ub9_6	4ub9_G_Zn_28796_OK.pkl
zinc	1vk9	12	3	1vk9_5	1vk9_A_Zn_1155_OK.pkl
zinc	1oqj	18	4	1oqj_1	1oqj_A_Zn_1411_OK.pkl
zinc	5jh9	28	3	5jh9_3	5jh9_A_Zn_14624_OK.pkl
zinc	5u6l	25	4	5u6l_1	5u6l_A_Zn_1316_OK.pkl
zinc	4v2y	21	4	4v2y_1	4v2y_C_Zn_2550_OK.pkl
zinc	5gov	6	2	5gov_7	5gov_B_Zn_5034_OK.pkl
zinc	3lmi	25	3	3lmi_7	3lmi_C_Zn_8047_OK.pkl
zinc	3tp2	33	4	3tp2_3	3tp2_A_Zn_3470_OK.pkl
zinc	3g27	23	4	3g27_1	3g27_A_Zn_610_OK.pkl
zinc	3lzn	8	1	3lzn_2	3lzn_A_Zn_2507_OK.pkl
zinc	5uoa	12	1	5uoa_3	5uoa_A_Zn_6574_OK.pkl
zinc	5aws	11	1	5aws_1	5aws_A_Zn_4184_OK.pkl
zinc	4qq4	9	1	4qq4_1	4qq4_A_Zn_953_OK.pkl
zinc	1wir	22	4	1wir_1	1wir_A_Zn_1883_OK.pkl
zinc	4b7k	4	1	4b7k_1	4b7k_B_Zn_2845_OK.pkl
zinc	1ge7	23	3	1ge7_1	1ge7_A_Zn_2556_OK.pkl
zinc	5nj9	2	1	5nj9_4	5nj9_E_Zn_14844_OK.pkl
zinc	4ram	17	2	4ram_5	4ram_A_Zn_3708_OK.pkl
zinc	1jjd	18	4	1jjd_1	1jjd_A_Zn_692_OK.pkl
zinc	2oo4	22	3	2oo4_6	2oo4_A_Zn_3417_OK.pkl
zinc	4lp6	19	2	4lp6_9	4lp6_A_Zn_4021_OK.pkl
zinc	5l9e	5	1	5l9e_13	5l9e_A_Zn_8014_OK.pkl
zinc	2wwn	27	4	2wwn_3	2wwn_B_Zn_2231_OK.pkl
zinc	1lpv	23	4	1lpv_1	1lpv_A_Zn_864_OK.pkl
zinc	5vjj	22	4	5vjj_2	5vjj_A_Zn_2228_OK.pkl
zinc	3a44	8	2	3a44_4	3a44_C_Zn_3856_OK.pkl
zinc	3h90	10	2	3h90_3	3h90_B_Zn_8726_OK.pkl
zinc	3p1v	29	3	3p1v_4	3p1v_A_Zn_6592_OK.pkl
zinc	1jiw	29	3	1jiw_4	1jiw_P_Zn_4300_OK.pkl
zinc	5j9k	17	4	5j9k_1	5j9k_A_Zn_3556_OK.pkl
zinc	4nge	4	1	4nge_5	4nge_B_Zn_15993_OK.pkl
zinc	2fe8	13	4	2fe8_1	2fe8_A_Zn_7425_OK.pkl
zinc	5lj5	20	4	5lj5_6	5lj5_N_Zn_85520_OK.pkl
zinc	5cvi	25	3	5cvi_4	5cvi_A_Zn_3479_OK.pkl
zinc	1y0r	27	3	1y0r_1	1y0r_A_Zn_2580_OK.pkl
zinc	3lat	22	3	3lat_3	3lat_A_Zn_3417_OK.pkl
zinc	4xwo	12	2	4xwo_8	4xwo_M_Zn_45972_OK.pkl
zinc	5tfu	24	3	5tfu_8	5tfu_C_Zn_14481_OK.pkl
zinc	1r44	27	3	1r44_5	1r44_B_Zn_9914_OK.pkl
zinc	1xfo	27	3	1xfo_3	1xfo_A_Zn_10519_OK.pkl
zinc	5ikf	17	4	5ikf_1	5ikf_A_Zn_4604_OK.pkl
zinc	1su1	30	4	1su1_4	1su1_D_Zn_5680_OK.pkl
zinc	5b73	26	4	5b73_3	5b73_A_Zn_2532_OK.pkl
zinc	2i0o	19	3	2i0o_2	2i0o_A_Zn_2288_OK.pkl
zinc	2mmi	17	3	2mmi_1	2mmi_A_Zn_1092_OK.pkl
zinc	5uuc	15	1	5uuc_1	5uuc_A_Zn_4935_OK.pkl
zinc	3mwm	24	4	3mwm_1	3mwm_A_Zn_1883_OK.pkl
zinc	2e6s	19	4	2e6s_3	2e6s_A_Zn_1108_OK.pkl
zinc	2ppt	18	4	2ppt_2	2ppt_A_Zn_2137_OK.pkl
zinc	5cuo	37	3	5cuo_4	5cuo_A_Zn_5805_OK.pkl
zinc	1odh	18	4	1odh_1	1odh_A_Zn_1809_OK.pkl
zinc	3vhs	14	3	3vhs_1	3vhs_B_Zn_408_OK.pkl
zinc	2qfi	14	2	2qfi_3	2qfi_B_Zn_4413_OK.pkl
zinc	4z4m	15	4	4z4m_2	4z4m_A_Zn_4095_OK.pkl
zinc	3wv6	30	4	3wv6_1	3wv6_B_Zn_4564_OK.pkl
zinc	4u8u	24	3	4u8u_24	4u8u_s_Zn_59187_OK.pkl
zinc	2k2c	19	4	2k2c_2	2k2c_A_Zn_2125_OK.pkl
zinc	1a6f	9	2	1a6f_1	1a6f_A_Zn_952_OK.pkl
zinc	3nhe	16	4	3nhe_1	3nhe_A_Zn_3444_OK.pkl
zinc	4u10	23	3	4u10_4	4u10_B_Zn_4252_OK.pkl
zinc	5mvw	6	2	5mvw_1	5mvw_A_Zn_1702_OK.pkl
zinc	5jgf	22	3	5jgf_1	5jgf_B_Zn_14184_OK.pkl
zinc	4r2y	8	2	4r2y_5	4r2y_D_Zn_2046_OK.pkl
zinc	1pmi	33	4	1pmi_1	1pmi_A_Zn_3433_OK.pkl
zinc	4gy1	22	2	4gy1_1	4gy1_B_Zn_6657_OK.pkl
zinc	2yrt	20	4	2yrt_1	2yrt_A_Zn_1093_OK.pkl
zinc	5iy0	15	4	5iy0_1	5iy0_B_Zn_12194_OK.pkl
zinc	2k2c	16	4	2k2c_6	2k2c_A_Zn_2129_OK.pkl
zinc	3uvc	25	3	3uvc_10	3uvc_B_Zn_2669_OK.pkl
zinc	3fii	29	3	3fii_1	3fii_A_Zn_3473_OK.pkl
zinc	5i4j	11	2	5i4j_1	5i4j_C_Zn_5678_OK.pkl
zinc	1wen	20	4	1wen_1	1wen_A_Zn_1000_OK.pkl
zinc	4ad9	31	4	4ad9_1	4ad9_C_Zn_13157_OK.pkl
zinc	2anh	24	3	2anh_2	2anh_B_Zn_6582_OK.pkl
zinc	2m5t	16	4	2m5t_1	2m5t_A_Zn_2120_OK.pkl
zinc	4gy5	16	4	4gy5_5	4gy5_B_Zn_6132_OK.pkl
zinc	3lrq	17	3	3lrq_3	3lrq_C_Zn_2723_OK.pkl
zinc	4c4o	31	4	4c4o_4	4c4o_B_Zn_8833_OK.pkl
zinc	4y97	18	4	4y97_2	4y97_F_Zn_19528_OK.pkl
zinc	3nnq	20	4	3nnq_1	3nnq_A_Zn_1577_OK.pkl
zinc	2kak	26	4	2kak_2	2kak_A_Zn_638_OK.pkl
zinc	1fwz	26	3	1fwz_1	1fwz_A_Zn_1588_OK.pkl
zinc	2csz	19	4	2csz_1	2csz_A_Zn_1121_OK.pkl
zinc	1xi2	19	3	1xi2_2	1xi2_B_Zn_3723_OK.pkl
zinc	3czx	32	3	3czx_3	3czx_B_Zn_5435_OK.pkl
zinc	1uns	15	2	1uns_1	1uns_A_Zn_1896_OK.pkl
zinc	1xot	28	4	1xot_2	1xot_A_Zn_5273_OK.pkl
zinc	2wkn	29	3	2wkn_1	2wkn_G_Zn_25078_OK.pkl
zinc	5hj0	21	4	5hj0_2	5hj0_A_Zn_2365_OK.pkl
zinc	3vat	24	3	3vat_1	3vat_A_Zn_3574_OK.pkl
zinc	3nvo	18	2	3nvo_3	3nvo_B_Zn_3831_OK.pkl
zinc	5kiv	17	3	5kiv_1	5kiv_A_Zn_4144_OK.pkl
