# Supplementary material for: Learning to Identify Physiological and Adventitious Metal-Binding Sites in the Three-Dimensional Structures of Proteins by Following the Hints of a Deep Neural Network
Source: J Chem Inf Model. 2022 Jun 9;62(12):2951–60. doi: 10.1021/acs.jcim.2c00522 (PMC9241070; doi:10.1021/acs.jcim.2c00522)
Supplement: Supplementary file 3 — ci2c00522_si_003.xlsx [file ci2c00522_si_003.xlsx]

## Sheet: zinc_adventitious_V2
metal	pdb_code	number of MBS residues	number of protein ligands	MetalPDB ID	pickle_file
zinc	2nxf	9	1	2nxf_3	2nxf_A_Zn_2575_OK.pkl
zinc	3rcc	4	1	3rcc_49	3rcc_D_Zn_17718_OK.pkl
zinc	5wcm	17	3	5wcm_5	5wcm_A_Zn_4037_OK.pkl
zinc	4zfz	7	1	4zfz_10	4zfz_E_Zn_12761_OK.pkl
zinc	1r4v	8	2	1r4v_2	1r4v_A_Zn_1228_OK.pkl
zinc	4r7p	11	1	4r7p_7	4r7p_B_Zn_15420_OK.pkl
zinc	4lep	13	1	4lep_1	4lep_A_Zn_6848_OK.pkl
zinc	4fvk	25	2	4fvk_7	4fvk_B_Zn_5814_OK.pkl
zinc	1lu0	8	1	1lu0_1	1lu0_B_Zn_479_OK.pkl
zinc	3ebz	10	1	3ebz_8	3ebz_A_Zn_1580_OK.pkl
zinc	1cy5	8	1	1cy5_3	1cy5_A_Zn_751_OK.pkl
zinc	3r68	5	1	3r68_3	3r68_A_Zn_714_OK.pkl
zinc	2uyd	9	3	2uyd_4	2uyd_X_Zn_1355_OK.pkl
zinc	1mwo	17	3	1mwo_7	1mwo_A_Zn_3571_OK.pkl
zinc	2w8c	8	1	2w8c_5	2w8c_B_Zn_1667_OK.pkl
zinc	3cao	8	2	3cao_6	3cao_A_Zn_811_OK.pkl
zinc	1xtl	13	2	1xtl_2	1xtl_A_Zn_4555_OK.pkl
zinc	3kya	7	1	3kya_1	3kya_A_Zn_3989_OK.pkl
zinc	4k7u	6	1	4k7u_5	4k7u_C_Zn_1815_OK.pkl
zinc	2gpy	7	1	2gpy_4	2gpy_B_Zn_3185_OK.pkl
zinc	2vql	8	1	2vql_10	2vql_B_Zn_2238_OK.pkl
zinc	4y7o	5	1	4y7o_4	4y7o_C_Zn_5526_OK.pkl
zinc	2fbh	12	2	2fbh_1	2fbh_A_Zn_1143_OK.pkl
zinc	4lmg	7	2	4lmg_5	4lmg_D_Zn_5103_OK.pkl
zinc	4g09	10	2	4g09_1	4g09_A_Zn_3274_OK.pkl
zinc	2zn8	11	2	2zn8_2	2zn8_A_Zn_1387_OK.pkl
zinc	4gbd	22	3	4gbd_1	4gbd_B_Zn_6747_OK.pkl
zinc	4rlr	9	1	4rlr_3	4rlr_A_Zn_1035_OK.pkl
zinc	5e0y	7	1	5e0y_1	5e0y_A_Zn_558_OK.pkl
zinc	2uur	13	2	2uur_1	2uur_A_Zn_1734_OK.pkl
zinc	1hz5	8	1	1hz5_2	1hz5_B_Zn_1143_OK.pkl
zinc	4ong	12	1	4ong_18	4ong_L_Zn_3332_OK.pkl
zinc	1aw5	5	1	1aw5_2	1aw5_A_Zn_2530_OK.pkl
zinc	3u1y	11	2	3u1y_1	3u1y_B_Zn_4764_OK.pkl
zinc	4mjt	10	2	4mjt_25	4mjt_D_Zn_17498_OK.pkl
zinc	5kas	11	2	5kas_2	5kas_A_Zn_6535_OK.pkl
zinc	2gyq	16	1	2gyq_6	2gyq_B_Zn_2776_OK.pkl
zinc	3swn	8	1	3swn_13	3swn_Q_Zn_6771_OK.pkl
zinc	3fm6	11	1	3fm6_10	3fm6_A_Zn_4772_OK.pkl
zinc	2vme	7	1	2vme_7	2vme_E_Zn_12183_OK.pkl
zinc	4mjt	4	1	4mjt_2	4mjt_O_Zn_17505_OK.pkl
zinc	2ckr	8	2	2ckr_1	2ckr_B_Zn_5153_OK.pkl
zinc	1ud9	11	2	1ud9_18	1ud9_C_Zn_7531_OK.pkl
zinc	3fkg	16	3	3fkg_1	3fkg_A_Zn_2472_OK.pkl
zinc	3gyy	12	2	3gyy_13	3gyy_C_Zn_9852_OK.pkl
zinc	5l6t	5	1	5l6t_1	5l6t_A_Zn_4124_OK.pkl
zinc	2vac	12	1	2vac_3	2vac_A_Zn_1083_OK.pkl
zinc	4u09	10	1	4u09_3	4u09_B_Zn_6382_OK.pkl
zinc	1dq3	9	2	1dq3_1	1dq3_A_Zn_3757_OK.pkl
zinc	2z45	9	1	2z45_7	2z45_A_Zn_1768_OK.pkl
zinc	4eog	10	2	4eog_3	4eog_A_Zn_3856_OK.pkl
zinc	3npy	12	1	3npy_4	3npy_A_Zn_4645_OK.pkl
zinc	2zc2	8	1	2zc2_3	2zc2_B_Zn_1261_OK.pkl
zinc	1bfv	7	1	1bfv_2	1bfv_H_Zn_1799_OK.pkl
zinc	2xwc	17	3	2xwc_2	2xwc_A_Zn_1593_OK.pkl
zinc	3gug	17	2	3gug_1	3gug_A_Zn_2621_OK.pkl
zinc	2q5b	12	1	2q5b_2	2q5b_A_Zn_2448_OK.pkl
zinc	3r3q	10	1	3r3q_5	3r3q_A_Zn_1248_OK.pkl
zinc	2gc1	10	2	2gc1_2	2gc1_A_Zn_3047_OK.pkl
zinc	2p9x	17	2	2p9x_4	2p9x_D_Zn_3057_OK.pkl
zinc	2rc6	14	2	2rc6_1	2rc6_A_Zn_9501_OK.pkl
zinc	3dza	6	1	3dza_8	3dza_C_Zn_5633_OK.pkl
zinc	2vqg	11	1	2vqg_3	2vqg_D_Zn_5459_OK.pkl
zinc	3pjn	16	2	3pjn_5	3pjn_B_Zn_2539_OK.pkl
zinc	4kjm	8	1	4kjm_5	4kjm_B_Zn_1797_OK.pkl
zinc	2c3a	8	1	2c3a_4	2c3a_B_Zn_4133_OK.pkl
zinc	5uu7	12	1	5uu7_3	5uu7_A_Zn_4919_OK.pkl
zinc	4u06	18	2	4u06_2	4u06_A_Zn_2907_OK.pkl
zinc	3fgg	14	2	3fgg_2	3fgg_A_Zn_2484_OK.pkl
zinc	4ote	4	1	4ote_6	4ote_B_Zn_3773_OK.pkl
zinc	1gud	8	1	1gud_3	1gud_A_Zn_4268_OK.pkl
zinc	1waa	7	1	1waa_11	1waa_F_Zn_4235_OK.pkl
zinc	3swn	18	3	3swn_12	3swn_A_Zn_6760_OK.pkl
zinc	5ch8	15	2	5ch8_1	5ch8_A_Zn_2095_OK.pkl
zinc	4wd7	11	1	4wd7_11	4wd7_B_Zn_10646_OK.pkl
zinc	1au1	14	2	1au1_1	1au1_B_Zn_3625_OK.pkl
zinc	2xnj	9	1	2xnj_10	2xnj_A_Zn_4077_OK.pkl
zinc	3ls6	16	1	3ls6_1	3ls6_A_Zn_3110_OK.pkl
zinc	4wd7	14	2	4wd7_5	4wd7_A_Zn_10645_OK.pkl
zinc	1m55	10	1	1m55_5	1m55_B_Zn_3169_OK.pkl
zinc	4bg1	7	1	4bg1_3	4bg1_A_Zn_3184_OK.pkl
zinc	4wnc	11	2	4wnc_1	4wnc_E_Zn_40422_OK.pkl
zinc	4uek	5	1	4uek_5	4uek_A_Zn_5275_OK.pkl
zinc	4kmb	9	1	4kmb_4	4kmb_3_Zn_3528_OK.pkl
zinc	4i2i	9	1	4i2i_6	4i2i_A_Zn_2681_OK.pkl
zinc	3u93	8	2	3u93_2	3u93_B_Zn_8099_OK.pkl
zinc	4w4o	12	1	4w4o_4	4w4o_A_Zn_5590_OK.pkl
zinc	2xev	9	1	2xev_4	2xev_B_Zn_3024_OK.pkl
zinc	2vql	11	1	2vql_4	2vql_B_Zn_2249_OK.pkl
zinc	3m7p	19	2	3m7p_3	3m7p_A_Zn_2438_OK.pkl
zinc	3ls6	17	1	3ls6_5	3ls6_B_Zn_3086_OK.pkl
zinc	1hkk	18	2	1hkk_1	1hkk_A_Zn_2959_OK.pkl
zinc	2g87	28	4	2g87_7	2g87_A_Zn_5573_OK.pkl
zinc	2x2o	9	2	2x2o_3	2x2o_A_Zn_1021_OK.pkl
zinc	1iuj	13	1	1iuj_2	1iuj_B_Zn_1687_OK.pkl
zinc	4koy	12	1	4koy_1	4koy_A_Zn_1438_OK.pkl
zinc	4bf7	20	2	4bf7_9	4bf7_A_Zn_5099_OK.pkl
zinc	4clv	9	2	4clv_1	4clv_A_Zn_2246_OK.pkl
zinc	5lsc	9	1	5lsc_1	5lsc_B_Zn_7753_OK.pkl
zinc	2y20	11	2	2y20_2	2y20_F_Zn_2692_OK.pkl
zinc	4ck0	19	1	4ck0_1	4ck0_C_Zn_2618_OK.pkl
zinc	3mhx	7	1	3mhx_2	3mhx_B_Zn_1284_OK.pkl
zinc	1taf	9	1	1taf_6	1taf_B_Zn_1094_OK.pkl
zinc	5wo1	7	1	5wo1_3	5wo1_B_Zn_3155_OK.pkl
zinc	3kya	7	1	3kya_5	3kya_A_Zn_3985_OK.pkl
zinc	4qc1	16	2	4qc1_1	4qc1_A_Zn_1866_OK.pkl
zinc	2ehs	5	1	2ehs_4	2ehs_A_Zn_602_OK.pkl
zinc	5chu	11	1	5chu_4	5chu_A_Zn_10922_OK.pkl
zinc	2zrt	4	2	2zrt_14	2zrt_C_Zn_10988_OK.pkl
zinc	5hko	21	2	5hko_10	5hko_A_Zn_2359_OK.pkl
zinc	1q9u	13	1	1q9u_3	1q9u_A_Zn_2106_OK.pkl
zinc	1hp7	11	2	1hp7_1	1hp7_A_Zn_2988_OK.pkl
zinc	5cgs	7	2	5cgs_1	5cgs_A_Zn_5361_OK.pkl
zinc	1zlh	13	1	1zlh_3	1zlh_A_Zn_2907_OK.pkl
zinc	4wd7	11	2	4wd7_6	4wd7_E_Zn_10656_OK.pkl
zinc	2vis	16	2	2vis_1	2vis_C_Zn_5355_OK.pkl
zinc	4c98	10	1	4c98_4	4c98_A_Zn_3817_OK.pkl
zinc	4wbg	4	1	4wbg_1	4wbg_A_Zn_2644_OK.pkl
zinc	4r25	8	1	4r25_3	4r25_A_Zn_887_OK.pkl
zinc	2x4h	12	1	2x4h_6	2x4h_D_Zn_4218_OK.pkl
zinc	4ntl	12	3	4ntl_5	4ntl_A_Zn_1977_OK.pkl
zinc	5wo2	9	1	5wo2_6	5wo2_B_Zn_2973_OK.pkl
zinc	1f35	4	1	1f35_2	1f35_A_Zn_2645_OK.pkl
zinc	1w9b	16	2	1w9b_1	1w9b_M_Zn_4338_OK.pkl
zinc	1h2b	15	2	1h2b_1	1h2b_A_Zn_5389_OK.pkl
zinc	2p46	14	1	2p46_1	2p46_A_Zn_3647_OK.pkl
zinc	2eul	13	1	2eul_16	2eul_C_Zn_4835_OK.pkl
zinc	4wec	12	1	4wec_4	4wec_D_Zn_7542_OK.pkl
zinc	4h45	23	2	4h45_1	4h45_A_Zn_2507_OK.pkl
zinc	4k6t	10	1	4k6t_9	4k6t_G_Zn_9003_OK.pkl
zinc	1fd9	9	1	1fd9_1	1fd9_A_Zn_1549_OK.pkl
zinc	3ljm	8	1	3ljm_5	3ljm_A_Zn_833_OK.pkl
zinc	2xnj	9	1	2xnj_4	2xnj_B_Zn_4203_OK.pkl
zinc	2jjz	8	1	2jjz_3	2jjz_A_Zn_3411_OK.pkl
zinc	3psq	15	1	3psq_11	3psq_A_Zn_3126_OK.pkl
zinc	3qvy	11	2	3qvy_2	3qvy_C_Zn_3444_OK.pkl
zinc	2o4m	9	2	2o4m_19	2o4m_C_Zn_10322_OK.pkl
zinc	5hko	11	1	5hko_15	5hko_A_Zn_2371_OK.pkl
zinc	3dza	18	1	3dza_7	3dza_A_Zn_5573_OK.pkl
zinc	4n7s	15	5	4n7s_6	4n7s_C_Zn_8110_OK.pkl
zinc	3ea1	8	2	3ea1_4	3ea1_A_Zn_4822_OK.pkl
zinc	4lzv	5	1	4lzv_3	4lzv_A_Zn_1265_OK.pkl
zinc	4lw9	4	1	4lw9_5	4lw9_F_Zn_10991_OK.pkl
zinc	4wco	8	1	4wco_5	4wco_B_Zn_2840_OK.pkl
zinc	2xyb	6	1	2xyb_4	2xyb_A_Zn_4079_OK.pkl
zinc	1k53	15	4	1k53_3	1k53_B_Zn_1147_OK.pkl
zinc	3byw	11	2	3byw_7	3byw_D_Zn_9491_OK.pkl
zinc	2zum	19	2	2zum_1	2zum_A_Zn_3211_OK.pkl
zinc	1yo7	15	2	1yo7_1	1yo7_B_Zn_1913_OK.pkl
zinc	4ege	8	1	4ege_6	4ege_A_Zn_2751_OK.pkl
zinc	2y5q	7	1	2y5q_3	2y5q_A_Zn_2275_OK.pkl
zinc	3l22	9	1	3l22_5	3l22_A_Zn_3483_OK.pkl
zinc	1v8y	16	1	1v8y_1	1v8y_A_Zn_1208_OK.pkl
zinc	3m6r	7	1	3m6r_13	3m6r_A_Zn_5622_OK.pkl
zinc	5wo1	9	1	5wo1_3	5wo1_B_Zn_3163_OK.pkl
zinc	3gyy	7	1	3gyy_5	3gyy_B_Zn_9842_OK.pkl
zinc	1vsh	8	2	1vsh_2	1vsh_A_Zn_1132_OK.pkl
zinc	4zpj	11	1	4zpj_12	4zpj_A_Zn_2849_OK.pkl
zinc	3kj2	6	1	3kj2_2	3kj2_A_Zn_1413_OK.pkl
zinc	4k08	10	1	4k08_1	4k08_A_Zn_1143_OK.pkl
zinc	3sb5	7	1	3sb5_1	3sb5_A_Zn_5112_OK.pkl
zinc	4fil	4	1	4fil_31	4fil_A_Zn_8175_OK.pkl
zinc	3ay0	14	3	3ay0_4	3ay0_A_Zn_5180_OK.pkl
zinc	2bp0	9	1	2bp0_10	2bp0_A_Zn_5095_OK.pkl
zinc	5uuc	12	1	5uuc_3	5uuc_A_Zn_4941_OK.pkl
zinc	3if1	6	1	3if1_1	3if1_C_Zn_6543_OK.pkl
zinc	4pfb	6	1	4pfb_4	4pfb_A_Zn_2423_OK.pkl
zinc	2xyb	14	2	2xyb_6	2xyb_A_Zn_4075_OK.pkl
zinc	1c8y	10	2	1c8y_1	1c8y_A_Zn_2015_OK.pkl
zinc	3chv	14	2	3chv_1	3chv_A_Zn_2262_OK.pkl
zinc	1m2a	8	1	1m2a_6	1m2a_A_Zn_1626_OK.pkl
zinc	4fed	8	1	4fed_5	4fed_C_Zn_9403_OK.pkl
zinc	3seu	12	1	3seu_1	3seu_A_Zn_2900_OK.pkl
zinc	2bp0	15	1	2bp0_9	2bp0_B_Zn_5111_OK.pkl
zinc	5jr1	16	1	5jr1_1	5jr1_L_Zn_6595_OK.pkl
zinc	3psq	12	1	3psq_15	3psq_A_Zn_3149_OK.pkl
zinc	4y7o	14	2	4y7o_2	4y7o_B_Zn_5524_OK.pkl
zinc	4fil	16	2	4fil_4	4fil_B_Zn_8246_OK.pkl
zinc	4u08	14	2	4u08_2	4u08_B_Zn_6341_OK.pkl
zinc	2c36	18	2	2c36_1	2c36_B_Zn_4336_OK.pkl
zinc	4zpj	7	1	4zpj_11	4zpj_A_Zn_2845_OK.pkl
zinc	3h50	8	1	3h50_3	3h50_A_Zn_869_OK.pkl
zinc	2eul	10	1	2eul_1	2eul_C_Zn_4827_OK.pkl
zinc	1zzh	13	1	1zzh_18	1zzh_A_Zn_8904_OK.pkl
zinc	4ql5	7	1	4ql5_1	4ql5_A_Zn_1099_OK.pkl
zinc	1jod	8	1	1jod_7	1jod_A_Zn_2624_OK.pkl
zinc	3ay0	8	1	3ay0_1	3ay0_B_Zn_5179_OK.pkl
zinc	5hko	10	1	5hko_3	5hko_A_Zn_2363_OK.pkl
zinc	1odz	12	2	1odz_3	1odz_A_Zn_6104_OK.pkl
zinc	3a3n	21	1	3a3n_9	3a3n_A_Zn_2815_OK.pkl
zinc	2pli	13	2	2pli_11	2pli_D_Zn_2739_OK.pkl
zinc	4dzh	17	2	4dzh_3	4dzh_A_Zn_3427_OK.pkl
zinc	3h5f	9	1	3h5f_3	3h5f_A_Zn_747_OK.pkl
zinc	4fil	9	1	4fil_4	4fil_B_Zn_8258_OK.pkl
zinc	4fc5	10	1	4fc5_4	4fc5_C_Zn_12068_OK.pkl
zinc	4fil	11	1	4fil_25	4fil_C_Zn_8311_OK.pkl
zinc	2i0o	15	1	2i0o_4	2i0o_A_Zn_2293_OK.pkl
zinc	4lw9	3	1	4lw9_5	4lw9_E_Zn_10980_OK.pkl
zinc	4w74	9	1	4w74_1	4w74_G_Zn_14385_OK.pkl
zinc	3qg6	7	1	3qg6_6	3qg6_B_Zn_6709_OK.pkl
zinc	1c2h	26	1	1c2h_1	1c2h_A_Zn_3289_OK.pkl
zinc	5ts5	18	2	5ts5_4	5ts5_B_Zn_15256_OK.pkl
zinc	4j4m	10	2	4j4m_1	4j4m_B_Zn_2988_OK.pkl
zinc	4xwg	9	1	4xwg_15	4xwg_A_Zn_6293_OK.pkl
zinc	2pgq	12	2	2pgq_1	2pgq_A_Zn_2445_OK.pkl
zinc	3f6h	13	1	3f6h_1	3f6h_A_Zn_1938_OK.pkl
zinc	4zuq	7	1	4zuq_6	4zuq_B_Zn_5596_OK.pkl
zinc	5hlo	9	2	5hlo_8	5hlo_C_Zn_3052_OK.pkl
zinc	4xb8	9	2	4xb8_2	4xb8_B_Zn_6108_OK.pkl
zinc	4yci	15	3	4yci_10	4yci_B_Zn_4735_OK.pkl
zinc	2ejc	12	1	2ejc_3	2ejc_A_Zn_2309_OK.pkl
zinc	3fav	9	1	3fav_1	3fav_A_Zn_2326_OK.pkl
zinc	3kj1	10	1	3kj1_4	3kj1_A_Zn_1430_OK.pkl
zinc	4n7l	32	1	4n7l_1	4n7l_L_Zn_6701_OK.pkl
zinc	5buo	9	1	5buo_3	5buo_A_Zn_1592_OK.pkl
zinc	2zcc	4	1	2zcc_4	2zcc_C_Zn_1680_OK.pkl
zinc	2j1m	13	2	2j1m_8	2j1m_A_Zn_7427_OK.pkl
zinc	2d1n	14	1	2d1n_6	2d1n_B_Zn_2653_OK.pkl
zinc	3ls1	20	3	3ls1_3	3ls1_B_Zn_2076_OK.pkl
zinc	4c79	11	1	4c79_3	4c79_A_Zn_1883_OK.pkl
zinc	1gud	10	1	1gud_5	1gud_B_Zn_4270_OK.pkl
zinc	4mth	13	1	4mth_1	4mth_A_Zn_1095_OK.pkl
zinc	2iv0	9	1	2iv0_3	2iv0_B_Zn_6460_OK.pkl
zinc	4oy6	13	2	4oy6_4	4oy6_A_Zn_1495_OK.pkl
zinc	2xs7	14	2	2xs7_1	2xs7_A_Zn_768_OK.pkl
zinc	1mwq	19	1	1mwq_4	1mwq_B_Zn_1738_OK.pkl
zinc	3u94	7	1	3u94_6	3u94_B_Zn_16249_OK.pkl
zinc	2pli	14	2	2pli_4	2pli_B_Zn_2725_OK.pkl
zinc	2li9	14	2	2li9_1	2li9_A_Zn_505_OK.pkl
zinc	3ewf	4	1	3ewf_4	3ewf_D_Zn_11540_OK.pkl
zinc	1vyk	16	2	1vyk_1	1vyk_A_Zn_1038_OK.pkl
zinc	2i3v	4	1	2i3v_5	2i3v_B_Zn_8117_OK.pkl
zinc	2c5w	9	1	2c5w_2	2c5w_B_Zn_3175_OK.pkl
zinc	3pjn	10	2	3pjn_1	3pjn_A_Zn_2521_OK.pkl
zinc	1iuj	20	2	1iuj_3	1iuj_A_Zn_1681_OK.pkl
zinc	3r8b	7	1	3r8b_5	3r8b_B_Zn_21885_OK.pkl
zinc	2xq8	6	1	2xq8_2	2xq8_C_Zn_12656_OK.pkl
zinc	2o6p	11	1	2o6p_1	2o6p_B_Zn_2096_OK.pkl
zinc	3ie4	11	1	3ie4_4	3ie4_A_Zn_1615_OK.pkl
zinc	4nj9	13	2	4nj9_4	4nj9_L_Zn_3304_OK.pkl
zinc	2vs0	18	2	2vs0_2	2vs0_B_Zn_1401_OK.pkl
zinc	3kwo	3	1	3kwo_9	3kwo_A_Zn_4879_OK.pkl
zinc	4q7r	9	1	4q7r_10	4q7r_A_Zn_3815_OK.pkl
zinc	3rcc	9	1	3rcc_27	3rcc_K_Zn_17741_OK.pkl
zinc	4bf7	8	2	4bf7_1	4bf7_A_Zn_5109_OK.pkl
zinc	5kzz	9	1	5kzz_1	5kzz_A_Zn_926_OK.pkl
zinc	1mrd	12	2	1mrd_1	1mrd_L_Zn_3172_OK.pkl
zinc	7mdh	24	3	7mdh_2	7mdh_A_Zn_10855_OK.pkl
zinc	2nnx	5	1	2nnx_7	2nnx_C_Zn_4456_OK.pkl
zinc	3rf5	10	1	3rf5_4	3rf5_C_Zn_2781_OK.pkl
zinc	3dfm	16	2	3dfm_3	3dfm_A_Zn_2080_OK.pkl
zinc	5lyn	3	1	5lyn_2	5lyn_B_Zn_2195_OK.pkl
zinc	3ubf	8	1	3ubf_2	3ubf_A_Zn_2364_OK.pkl
zinc	2yjp	6	1	2yjp_3	2yjp_B_Zn_5713_OK.pkl
zinc	4kjm	6	1	4kjm_9	4kjm_A_Zn_1791_OK.pkl
zinc	5k92	8	1	5k92_1	5k92_A_Zn_1559_OK.pkl
zinc	2gyq	7	1	2gyq_5	2gyq_B_Zn_2789_OK.pkl
zinc	1waa	7	1	1waa_2	1waa_E_Zn_4233_OK.pkl
zinc	1ci3	11	1	1ci3_3	1ci3_M_Zn_1889_OK.pkl
zinc	4d0y	21	3	4d0y_6	4d0y_B_Zn_2969_OK.pkl
zinc	1oep	24	2	1oep_2	1oep_A_Zn_3214_OK.pkl
zinc	4frv	5	1	4frv_1	4frv_A_Zn_3010_OK.pkl
zinc	5u9u	6	1	5u9u_2	5u9u_B_Zn_758_OK.pkl
zinc	1yew	7	1	1yew_5	1yew_E_Zn_19774_OK.pkl
zinc	1yej	18	1	1yej_4	1yej_L_Zn_3393_OK.pkl
zinc	2v08	7	1	2v08_9	2v08_A_Zn_1275_OK.pkl
zinc	3qu6	10	1	3qu6_9	3qu6_C_Zn_2384_OK.pkl
zinc	3jpy	9	2	3jpy_1	3jpy_A_Zn_2644_OK.pkl
zinc	4u09	10	1	4u09_5	4u09_A_Zn_6384_OK.pkl
zinc	2v9o	20	2	2v9o_5	2v9o_A_Zn_4302_OK.pkl
zinc	5t7j	21	2	5t7j_2	5t7j_A_Zn_1905_OK.pkl
zinc	4bf7	30	2	4bf7_10	4bf7_A_Zn_5105_OK.pkl
zinc	4nj9	11	2	4nj9_4	4nj9_L_Zn_3308_OK.pkl
zinc	1q9u	8	2	1q9u_7	1q9u_B_Zn_2112_OK.pkl
zinc	2iwe	27	3	2iwe_1	2iwe_J_Zn_3915_OK.pkl
zinc	4d0y	8	1	4d0y_2	4d0y_B_Zn_2965_OK.pkl
zinc	1ud9	14	1	1ud9_1	1ud9_D_Zn_7523_OK.pkl
zinc	3ca2	30	3	3ca2_1	3ca2_A_Zn_2043_OK.pkl
zinc	3iet	7	1	3iet_2	3iet_A_Zn_6661_OK.pkl
zinc	4pud	10	2	4pud_5	4pud_A_Zn_3201_OK.pkl
zinc	2c9s	14	2	2c9s_2	2c9s_A_Zn_2416_OK.pkl
zinc	3liz	9	2	3liz_6	3liz_A_Zn_5966_OK.pkl
zinc	3bpu	10	1	3bpu_2	3bpu_A_Zn_638_OK.pkl
zinc	1jpu	9	2	1jpu_2	1jpu_A_Zn_2788_OK.pkl
zinc	2j6x	9	2	2j6x_1	2j6x_D_Zn_22449_OK.pkl
zinc	1fuk	14	2	1fuk_1	1fuk_A_Zn_1266_OK.pkl
zinc	2d3k	15	2	2d3k_2	2d3k_B_Zn_1879_OK.pkl
zinc	2o6e	19	2	2o6e_4	2o6e_A_Zn_2570_OK.pkl
zinc	2wwo	5	1	2wwo_3	2wwo_B_Zn_2251_OK.pkl
zinc	3ho5	5	1	3ho5_3	3ho5_A_Zn_8258_OK.pkl
zinc	1xwy	25	3	1xwy_1	1xwy_A_Zn_2040_OK.pkl
zinc	2hh5	10	1	2hh5_1	2hh5_A_Zn_3425_OK.pkl
zinc	4dlm	9	1	4dlm_2	4dlm_A_Zn_2302_OK.pkl
zinc	1bxz	11	1	1bxz_3	1bxz_B_Zn_10585_OK.pkl
zinc	1ete	16	2	1ete_1	1ete_B_Zn_4280_OK.pkl
zinc	1ud9	7	1	1ud9_9	1ud9_D_Zn_7540_OK.pkl
zinc	3fmu	13	2	3fmu_1	3fmu_A_Zn_4873_OK.pkl
zinc	3r8b	8	1	3r8b_8	3r8b_P_Zn_21887_OK.pkl
zinc	4k1t	14	2	4k1t_6	4k1t_B_Zn_4705_OK.pkl
zinc	3qzc	10	1	3qzc_7	3qzc_B_Zn_1842_OK.pkl
zinc	3m52	8	2	3m52_5	3m52_A_Zn_1790_OK.pkl
zinc	1cvr	20	2	1cvr_1	1cvr_A_Zn_3387_OK.pkl
zinc	1xvx	17	3	1xvx_5	1xvx_A_Zn_2390_OK.pkl
zinc	4fp8	12	2	4fp8_5	4fp8_L_Zn_22413_OK.pkl
zinc	3go9	7	1	3go9_5	3go9_A_Zn_3730_OK.pkl
zinc	4dy1	13	1	4dy1_1	4dy1_A_Zn_2919_OK.pkl
zinc	3zbw	14	1	3zbw_2	3zbw_A_Zn_1981_OK.pkl
zinc	3r8b	15	2	3r8b_19	3r8b_B_Zn_21889_OK.pkl
zinc	3o4n	11	1	3o4n_1	3o4n_B_Zn_2114_OK.pkl
zinc	3hpi	8	1	3hpi_1	3hpi_B_Zn_5775_OK.pkl
zinc	4kjm	11	1	4kjm_10	4kjm_A_Zn_1783_OK.pkl
zinc	3v7m	5	1	3v7m_1	3v7m_A_Zn_1773_OK.pkl
zinc	2ayi	30	3	2ayi_3	2ayi_B_Zn_15474_OK.pkl
zinc	4ote	11	1	4ote_1	4ote_A_Zn_3767_OK.pkl
zinc	7mdh	12	1	7mdh_13	7mdh_C_Zn_10864_OK.pkl
zinc	3luo	10	1	3luo_1	3luo_A_Zn_1166_OK.pkl
zinc	1jke	13	2	1jke_10	1jke_A_Zn_4466_OK.pkl
zinc	5imt	18	2	5imt_8	5imt_A_Zn_8389_OK.pkl
zinc	2hjg	12	2	2hjg_1	2hjg_A_Zn_3149_OK.pkl
zinc	4dwz	16	2	4dwz_22	4dwz_D_Zn_12073_OK.pkl
zinc	3pbj	5	1	3pbj_10	3pbj_F_Zn_1372_OK.pkl
zinc	3dza	19	1	3dza_8	3dza_D_Zn_5633_OK.pkl
zinc	1uqw	12	1	1uqw_7	1uqw_A_Zn_7641_OK.pkl
zinc	1xki	13	2	1xki_1	1xki_A_Zn_986_OK.pkl
zinc	3hm3	7	1	3hm3_4	3hm3_A_Zn_2543_OK.pkl
zinc	2z8f	8	2	2z8f_5	2z8f_B_Zn_6136_OK.pkl
zinc	1k52	8	1	1k52_2	1k52_B_Zn_1130_OK.pkl
zinc	2w0m	7	1	2w0m_4	2w0m_A_Zn_1791_OK.pkl
zinc	4ote	6	1	4ote_11	4ote_A_Zn_3732_OK.pkl
zinc	4l8h	8	1	4l8h_6	4l8h_A_Zn_2287_OK.pkl
zinc	1i9r	11	2	1i9r_1	1i9r_K_Zn_13178_OK.pkl
zinc	3tom	13	2	3tom_6	3tom_B_Zn_3333_OK.pkl
zinc	4bwz	10	1	4bwz_1	4bwz_A_Zn_2825_OK.pkl
zinc	4ebb	8	1	4ebb_3	4ebb_A_Zn_7028_OK.pkl
zinc	3vuv	8	1	3vuv_1	3vuv_A_Zn_2361_OK.pkl
zinc	4o6s	8	1	4o6s_7	4o6s_A_Zn_1421_OK.pkl
zinc	4pe3	8	1	4pe3_7	4pe3_A_Zn_4947_OK.pkl
zinc	4gbm	12	1	4gbm_3	4gbm_A_Zn_2327_OK.pkl
zinc	3qu6	8	1	3qu6_4	3qu6_B_Zn_2386_OK.pkl
zinc	1nw2	17	2	1nw2_4	1nw2_A_Zn_6489_OK.pkl
zinc	1xkf	10	1	1xkf_2	1xkf_A_Zn_1817_OK.pkl
zinc	4gqt	10	2	4gqt_10	4gqt_A_Zn_3370_OK.pkl
zinc	4ao7	17	2	4ao7_2	4ao7_A_Zn_1766_OK.pkl
zinc	2rb4	8	1	2rb4_1	2rb4_B_Zn_2633_OK.pkl
zinc	3rn6	16	2	3rn6_2	3rn6_A_Zn_3341_OK.pkl
zinc	3kz0	10	1	3kz0_6	3kz0_A_Zn_2676_OK.pkl
zinc	1nlx	6	1	1nlx_11	1nlx_I_Zn_11140_OK.pkl
zinc	3phx	18	2	3phx_9	3phx_A_Zn_1937_OK.pkl
zinc	2o6p	8	1	2o6p_5	2o6p_A_Zn_2047_OK.pkl
zinc	2vqk	13	1	2vqk_3	2vqk_A_Zn_549_OK.pkl
zinc	1t92	14	1	1t92_1	1t92_A_Zn_1689_OK.pkl
zinc	2ek0	6	2	2ek0_3	2ek0_A_Zn_1351_OK.pkl
zinc	4xqb	8	1	4xqb_2	4xqb_C_Zn_4502_OK.pkl
zinc	2ves	12	2	2ves_3	2ves_C_Zn_7019_OK.pkl
zinc	4mec	23	1	4mec_5	4mec_C_Zn_11406_OK.pkl
zinc	9icv	14	2	9icv_2	9icv_A_Zn_2921_OK.pkl
zinc	4n7s	20	2	4n7s_3	4n7s_A_Zn_8053_OK.pkl
zinc	5eu8	27	3	5eu8_1	5eu8_A_Zn_2353_OK.pkl
zinc	3qvy	7	2	3qvy_10	3qvy_A_Zn_3335_OK.pkl
zinc	4fc5	15	2	4fc5_25	4fc5_E_Zn_12083_OK.pkl
zinc	1vpy	10	2	1vpy_4	1vpy_A_Zn_2003_OK.pkl
zinc	1ebo	4	1	1ebo_2	1ebo_A_Zn_5335_OK.pkl
zinc	3ef7	9	1	3ef7_9	3ef7_A_Zn_7304_OK.pkl
zinc	3mcx	5	1	3mcx_2	3mcx_A_Zn_3766_OK.pkl
zinc	4gsz	28	4	4gsz_1	4gsz_A_Zn_4763_OK.pkl
zinc	2eul	8	1	2eul_2	2eul_A_Zn_4815_OK.pkl
zinc	2ch9	9	2	2ch9_4	2ch9_A_Zn_1096_OK.pkl
zinc	5wo2	4	1	5wo2_10	5wo2_B_Zn_3007_OK.pkl
zinc	4jnj	6	1	4jnj_7	4jnj_B_Zn_3507_OK.pkl
zinc	3j80	10	1	3j80_4	3j80_b_Zn_77752_OK.pkl
zinc	3u94	10	2	3u94_13	3u94_B_Zn_16202_OK.pkl
zinc	4ac1	12	2	4ac1_4	4ac1_X_Zn_2261_OK.pkl
zinc	3w8k	5	1	3w8k_11	3w8k_A_Zn_2626_OK.pkl
zinc	4wmr	11	2	4wmr_2	4wmr_A_Zn_1185_OK.pkl
zinc	5ayo	8	1	5ayo_1	5ayo_A_Zn_2984_OK.pkl
zinc	2g2n	12	1	2g2n_4	2g2n_A_Zn_3647_OK.pkl
zinc	1sw1	7	1	1sw1_4	1sw1_B_Zn_4326_OK.pkl
zinc	3kve	12	1	3kve_3	3kve_D_Zn_15738_OK.pkl
zinc	3l1e	14	2	3l1e_1	3l1e_A_Zn_894_OK.pkl
zinc	5u9t	4	1	5u9t_4	5u9t_C_Zn_682_OK.pkl
zinc	4d9q	11	1	4d9q_2	4d9q_L_Zn_9998_OK.pkl
zinc	3v1e	13	2	3v1e_1	3v1e_A_Zn_1526_OK.pkl
zinc	4ayb	12	1	4ayb_7	4ayb_C_Zn_54894_OK.pkl
zinc	3ea1	15	2	3ea1_1	3ea1_B_Zn_4824_OK.pkl
zinc	5ls3	9	2	5ls3_2	5ls3_A_Zn_3819_OK.pkl
zinc	4yci	15	2	4yci_8	4yci_C_Zn_4737_OK.pkl
zinc	2xqc	8	1	2xqc_3	2xqc_D_Zn_3457_OK.pkl
zinc	3ef7	5	1	3ef7_12	3ef7_A_Zn_7308_OK.pkl
zinc	4xb6	14	2	4xb6_3	4xb6_G_Zn_30075_OK.pkl
zinc	2iv0	7	1	2iv0_4	2iv0_B_Zn_6456_OK.pkl
zinc	1k53	4	1	1k53_2	1k53_A_Zn_1141_OK.pkl
zinc	1b0n	16	2	1b0n_3	1b0n_A_Zn_1117_OK.pkl
zinc	2zwr	10	1	2zwr_5	2zwr_A_Zn_3069_OK.pkl
zinc	2y20	17	2	2y20_8	2y20_D_Zn_2688_OK.pkl
zinc	7mdh	9	1	7mdh_4	7mdh_B_Zn_10860_OK.pkl
zinc	4dwz	13	2	4dwz_5	4dwz_E_Zn_12077_OK.pkl
zinc	4hex	18	2	4hex_9	4hex_A_Zn_2208_OK.pkl
zinc	2ejc	10	1	2ejc_7	2ejc_A_Zn_2321_OK.pkl
zinc	4pxv	5	2	4pxv_1	4pxv_A_Zn_1386_OK.pkl
zinc	4ys4	9	1	4ys4_2	4ys4_A_Zn_2090_OK.pkl
zinc	4fed	8	1	4fed_23	4fed_B_Zn_9387_OK.pkl
zinc	3m15	9	1	3m15_5	3m15_B_Zn_2505_OK.pkl
zinc	2eul	10	1	2eul_1	2eul_D_Zn_4827_OK.pkl
zinc	2vs0	8	1	2vs0_4	2vs0_A_Zn_1393_OK.pkl
zinc	4qqr	7	1	4qqr_7	4qqr_B_Zn_4274_OK.pkl
zinc	2g7z	4	1	2g7z_13	2g7z_B_Zn_4169_OK.pkl
zinc	4fil	10	1	4fil_33	4fil_D_Zn_8372_OK.pkl
zinc	3wc6	7	1	3wc6_4	3wc6_A_Zn_2450_OK.pkl
zinc	4fed	8	1	4fed_15	4fed_A_Zn_9372_OK.pkl
zinc	3s6l	9	1	3s6l_4	3s6l_A_Zn_4949_OK.pkl
zinc	1cpr	15	1	1cpr_1	1cpr_A_Zn_926_OK.pkl
zinc	2vqg	9	1	2vqg_10	2vqg_A_Zn_5390_OK.pkl
zinc	2jjl	10	1	2jjl_3	2jjl_A_Zn_1560_OK.pkl
zinc	3m4c	11	2	3m4c_14	3m4c_B_Zn_3435_OK.pkl
zinc	3gyy	12	1	3gyy_21	3gyy_A_Zn_9827_OK.pkl
zinc	3ssg	16	2	3ssg_1	3ssg_A_Zn_901_OK.pkl
zinc	2wwn	18	1	2wwn_5	2wwn_A_Zn_2216_OK.pkl
zinc	2i7v	10	2	2i7v_1	2i7v_A_Zn_3475_OK.pkl
zinc	5l19	3	1	5l19_1	5l19_A_Zn_1183_OK.pkl
zinc	3ubf	9	1	3ubf_12	3ubf_A_Zn_2352_OK.pkl
zinc	1l0i	10	1	1l0i_5	1l0i_A_Zn_629_OK.pkl
zinc	4lqf	14	2	4lqf_2	4lqf_L_Zn_3910_OK.pkl
zinc	3fp5	9	2	3fp5_1	3fp5_A_Zn_874_OK.pkl
zinc	4clv	26	3	4clv_4	4clv_B_Zn_2268_OK.pkl
zinc	1j9y	21	3	1j9y_1	1j9y_A_Zn_2728_OK.pkl
zinc	2ejc	11	2	2ejc_11	2ejc_A_Zn_2307_OK.pkl
zinc	3fmu	9	1	3fmu_5	3fmu_A_Zn_4871_OK.pkl
zinc	4a0x	14	2	4a0x_4	4a0x_A_Zn_1462_OK.pkl
zinc	2z45	11	2	2z45_6	2z45_B_Zn_1772_OK.pkl
zinc	1ete	5	1	1ete_7	1ete_A_Zn_4277_OK.pkl
zinc	3qu6	11	1	3qu6_8	3qu6_C_Zn_2398_OK.pkl
zinc	3g7l	8	1	3g7l_1	3g7l_A_Zn_1065_OK.pkl
zinc	5bvr	5	1	5bvr_3	5bvr_A_Zn_3776_OK.pkl
zinc	1vs0	13	1	1vs0_2	1vs0_B_Zn_4880_OK.pkl
zinc	3t2j	16	1	3t2j_1	3t2j_E_Zn_2436_OK.pkl
zinc	3wug	25	3	3wug_2	3wug_A_Zn_2478_OK.pkl
zinc	3rcc	15	2	3rcc_29	3rcc_N_Zn_17754_OK.pkl
zinc	4dlm	13	2	4dlm_5	4dlm_A_Zn_2300_OK.pkl
zinc	3h7t	7	1	3h7t_3	3h7t_B_Zn_3543_OK.pkl
zinc	2w8c	11	2	2w8c_3	2w8c_A_Zn_1663_OK.pkl
zinc	1v48	8	1	1v48_2	1v48_A_Zn_2036_OK.pkl
zinc	4ybh	10	1	4ybh_6	4ybh_B_Zn_3017_OK.pkl
zinc	4xqb	7	1	4xqb_2	4xqb_B_Zn_4502_OK.pkl
zinc	3luo	11	3	3luo_3	3luo_A_Zn_1164_OK.pkl
zinc	1jke	5	1	1jke_1	1jke_A_Zn_4464_OK.pkl
zinc	3b0z	8	1	3b0z_1	3b0z_A_Zn_996_OK.pkl
zinc	1cyy	8	1	1cyy_1	1cyy_A_Zn_3953_OK.pkl
zinc	2j44	10	1	2j44_3	2j44_A_Zn_1805_OK.pkl
zinc	3hpi	11	1	3hpi_6	3hpi_B_Zn_5777_OK.pkl
zinc	3naa	8	2	3naa_1	3naa_H_Zn_3399_OK.pkl
zinc	3byw	13	1	3byw_18	3byw_A_Zn_9464_OK.pkl
zinc	1k4p	7	2	1k4p_2	1k4p_A_Zn_1643_OK.pkl
zinc	2li9	13	3	2li9_1	2li9_B_Zn_505_OK.pkl
zinc	3lec	10	2	3lec_1	3lec_A_Zn_1766_OK.pkl
zinc	3iq6	10	1	3iq6_14	3iq6_H_Zn_6772_OK.pkl
zinc	5fgw	13	1	5fgw_20	5fgw_B_Zn_7564_OK.pkl
zinc	1qhw	14	1	1qhw_2	1qhw_A_Zn_2415_OK.pkl
zinc	4kay	11	1	4kay_3	4kay_A_Zn_10857_OK.pkl
zinc	2qsw	11	2	2qsw_3	2qsw_A_Zn_805_OK.pkl
zinc	3jpy	7	1	3jpy_2	3jpy_A_Zn_2646_OK.pkl
zinc	1waa	15	2	1waa_21	1waa_E_Zn_4240_OK.pkl
zinc	4q6p	12	1	4q6p_6	4q6p_A_Zn_3369_OK.pkl
zinc	4bf7	14	1	4bf7_13	4bf7_A_Zn_5107_OK.pkl
zinc	2zvl	12	1	2zvl_6	2zvl_B_Zn_11946_OK.pkl
zinc	3liz	13	1	3liz_4	3liz_A_Zn_5964_OK.pkl
zinc	2bf9	3	1	2bf9_1	2bf9_A_Zn_588_OK.pkl
zinc	5h4f	8	1	5h4f_1	5h4f_B_Zn_2716_OK.pkl
zinc	4w74	11	2	4w74_5	4w74_H_Zn_14387_OK.pkl
zinc	2o6e	4	1	2o6e_1	2o6e_A_Zn_2572_OK.pkl
zinc	4d0y	10	2	4d0y_7	4d0y_B_Zn_2967_OK.pkl
zinc	3r8b	2	1	3r8b_20	3r8b_I_Zn_21908_OK.pkl
zinc	4icq	29	3	4icq_1	4icq_B_Zn_6372_OK.pkl
zinc	4lw9	4	1	4lw9_11	4lw9_J_Zn_11017_OK.pkl
zinc	4ixm	5	1	4ixm_4	4ixm_A_Zn_4827_OK.pkl
zinc	4wwu	8	1	4wwu_5	4wwu_K_Zn_37521_OK.pkl
zinc	4q7r	4	1	4q7r_13	4q7r_A_Zn_3817_OK.pkl
zinc	5lyi	9	1	5lyi_2	5lyi_A_Zn_2456_OK.pkl
zinc	1ebo	9	1	1ebo_3	1ebo_D_Zn_5333_OK.pkl
zinc	5abs	7	1	5abs_3	5abs_A_Zn_541_OK.pkl
zinc	4e6r	7	2	4e6r_3	4e6r_A_Zn_971_OK.pkl
zinc	4p6p	8	1	4p6p_3	4p6p_B_Zn_3342_OK.pkl
zinc	7mdh	20	2	7mdh_2	7mdh_A_Zn_10857_OK.pkl
zinc	3oax	9	1	3oax_10	3oax_B_Zn_5626_OK.pkl
zinc	5up9	8	1	5up9_6	5up9_F_Zn_8556_OK.pkl
zinc	3h7t	11	1	3h7t_3	3h7t_B_Zn_3551_OK.pkl
zinc	4ly5	19	2	4ly5_1	4ly5_A_Zn_1426_OK.pkl
zinc	2o6p	10	1	2o6p_3	2o6p_B_Zn_2094_OK.pkl
zinc	1s9z	9	1	1s9z_1	1s9z_A_Zn_145_OK.pkl
zinc	4guj	8	1	4guj_2	4guj_B_Zn_3937_OK.pkl
zinc	1zde	17	3	1zde_1	1zde_A_Zn_1269_OK.pkl
zinc	4nj9	3	1	4nj9_5	4nj9_L_Zn_3306_OK.pkl
zinc	3m15	9	1	3m15_5	3m15_C_Zn_2505_OK.pkl
zinc	5fgs	10	1	5fgs_4	5fgs_A_Zn_3735_OK.pkl
zinc	3wxa	7	2	3wxa_2	3wxa_B_Zn_2972_OK.pkl
zinc	4d7v	13	1	4d7v_3	4d7v_A_Zn_3347_OK.pkl
zinc	1waa	8	1	1waa_3	1waa_A_Zn_4225_OK.pkl
zinc	3vuv	13	2	3vuv_3	3vuv_A_Zn_2359_OK.pkl
zinc	4o6s	10	1	4o6s_4	4o6s_A_Zn_1419_OK.pkl
zinc	3io8	8	1	3io8_3	3io8_C_Zn_2692_OK.pkl
zinc	2fad	7	2	2fad_1	2fad_A_Zn_1204_OK.pkl
zinc	4ox5	10	1	4ox5_2	4ox5_A_Zn_1480_OK.pkl
zinc	2j1m	14	2	2j1m_7	2j1m_A_Zn_7425_OK.pkl
zinc	2eh1	10	2	2eh1_2	2eh1_B_Zn_1345_OK.pkl
zinc	1hw7	3	2	1hw7_1	1hw7_A_Zn_1817_OK.pkl
zinc	1cvr	11	1	1cvr_4	1cvr_A_Zn_3389_OK.pkl
zinc	3hyp	8	2	3hyp_2	3hyp_A_Zn_1910_OK.pkl
zinc	3ebz	15	1	3ebz_4	3ebz_B_Zn_1642_OK.pkl
zinc	4kis	5	2	4kis_12	4kis_A_Zn_14341_OK.pkl
zinc	2b8o	10	1	2b8o_8	2b8o_H_Zn_4721_OK.pkl
zinc	1taf	12	1	1taf_4	1taf_A_Zn_1090_OK.pkl
zinc	4f9w	14	1	4f9w_1	4f9w_A_Zn_2832_OK.pkl
zinc	2c5w	8	1	2c5w_4	2c5w_B_Zn_3177_OK.pkl
zinc	4u5g	12	2	4u5g_2	4u5g_A_Zn_1264_OK.pkl
zinc	2vrt	3	1	2vrt_2	2vrt_A_Zn_13193_OK.pkl
zinc	4k1t	7	1	4k1t_3	4k1t_B_Zn_4676_OK.pkl
zinc	2iv0	12	1	2iv0_7	2iv0_B_Zn_6462_OK.pkl
zinc	1gud	10	1	1gud_7	1gud_B_Zn_4272_OK.pkl
zinc	5iyd	15	2	5iyd_10	5iyd_J_Zn_46729_OK.pkl
zinc	3hff	9	1	3hff_5	3hff_A_Zn_825_OK.pkl
zinc	4oy6	12	1	4oy6_1	4oy6_A_Zn_1497_OK.pkl
zinc	2byo	7	1	2byo_4	2byo_A_Zn_1348_OK.pkl
zinc	5imt	4	1	5imt_4	5imt_A_Zn_8387_OK.pkl
zinc	1jke	7	1	1jke_5	1jke_A_Zn_4468_OK.pkl
zinc	3poa	11	2	3poa_1	3poa_A_Zn_806_OK.pkl
zinc	4lw9	4	1	4lw9_55	4lw9_C_Zn_10953_OK.pkl
zinc	1rhf	11	1	1rhf_1	1rhf_A_Zn_2734_OK.pkl
zinc	1waa	8	1	1waa_2	1waa_D_Zn_4233_OK.pkl
zinc	1iau	15	2	1iau_5	1iau_A_Zn_1923_OK.pkl
zinc	1nlx	6	1	1nlx_12	1nlx_L_Zn_11136_OK.pkl
zinc	1yef	12	1	1yef_2	1yef_L_Zn_3394_OK.pkl
zinc	4fed	9	1	4fed_11	4fed_A_Zn_9370_OK.pkl
zinc	3ifj	10	1	3ifj_1	3ifj_A_Zn_2178_OK.pkl
zinc	2yjp	13	2	2yjp_3	2yjp_C_Zn_5713_OK.pkl
zinc	1pp7	17	1	1pp7_4	1pp7_U_Zn_1442_OK.pkl
zinc	4q7r	13	1	4q7r_3	4q7r_A_Zn_3821_OK.pkl
zinc	4ebb	10	1	4ebb_1	4ebb_A_Zn_7026_OK.pkl
zinc	3kjh	8	2	3kjh_1	3kjh_A_Zn_1961_OK.pkl
zinc	3h6t	11	1	3h6t_8	3h6t_B_Zn_6240_OK.pkl
zinc	2ein	5	1	2ein_13	2ein_G_Zn_29371_OK.pkl
zinc	4ayb	9	1	4ayb_3	4ayb_C_Zn_54888_OK.pkl
zinc	4pe3	11	2	4pe3_5	4pe3_A_Zn_4949_OK.pkl
zinc	3qg6	14	2	3qg6_6	3qg6_L_Zn_6709_OK.pkl
zinc	3ubf	10	1	3ubf_9	3ubf_A_Zn_2350_OK.pkl
zinc	4gbm	14	2	4gbm_2	4gbm_A_Zn_2329_OK.pkl
zinc	2ra6	10	1	2ra6_2	2ra6_A_Zn_4741_OK.pkl
zinc	1qyb	17	4	1qyb_2	1qyb_A_Zn_1519_OK.pkl
zinc	2vrz	8	1	2vrz_2	2vrz_A_Zn_1528_OK.pkl
zinc	3kve	4	1	3kve_2	3kve_C_Zn_15602_OK.pkl
zinc	3kz0	6	1	3kz0_5	3kz0_A_Zn_2678_OK.pkl
zinc	2fz6	10	1	2fz6_4	2fz6_C_Zn_1980_OK.pkl
zinc	1sgf	8	2	1sgf_1	1sgf_X_Zn_8555_OK.pkl
zinc	3m4c	11	1	3m4c_8	3m4c_B_Zn_3437_OK.pkl
zinc	4ao7	10	1	4ao7_3	4ao7_A_Zn_1768_OK.pkl
zinc	2d0w	14	3	2d0w_3	2d0w_B_Zn_2633_OK.pkl
zinc	2y4y	12	1	2y4y_3	2y4y_D_Zn_2511_OK.pkl
zinc	4wwu	10	1	4wwu_11	4wwu_H_Zn_37518_OK.pkl
zinc	2g2n	10	2	2g2n_12	2g2n_A_Zn_3645_OK.pkl
zinc	1ud9	11	1	1ud9_8	1ud9_A_Zn_7525_OK.pkl
zinc	2pli	11	2	2pli_9	2pli_A_Zn_2699_OK.pkl
zinc	1shw	11	2	1shw_1	1shw_A_Zn_2660_OK.pkl
zinc	4x3t	2	1	4x3t_1	4x3t_A_Zn_3075_OK.pkl
zinc	5ax7	14	2	5ax7_1	5ax7_B_Zn_5259_OK.pkl
zinc	4k0d	11	2	4k0d_1	4k0d_B_Zn_2070_OK.pkl
zinc	3sey	12	1	3sey_10	3sey_A_Zn_8632_OK.pkl
zinc	3w8k	15	1	3w8k_6	3w8k_A_Zn_2624_OK.pkl
zinc	4ac1	23	2	4ac1_1	4ac1_X_Zn_2263_OK.pkl
zinc	2rjq	5	1	2rjq_4	2rjq_A_Zn_2267_OK.pkl
zinc	5fgs	13	2	5fgs_2	5fgs_D_Zn_3740_OK.pkl
zinc	4pud	12	1	4pud_2	4pud_A_Zn_3190_OK.pkl
zinc	1b0n	13	2	1b0n_1	1b0n_A_Zn_1115_OK.pkl
zinc	2zcc	12	1	2zcc_4	2zcc_B_Zn_1680_OK.pkl
zinc	3u79	10	1	3u79_6	3u79_C_Zn_13975_OK.pkl
zinc	1m5e	14	2	1m5e_1	1m5e_B_Zn_6173_OK.pkl
zinc	3rja	8	2	3rja_3	3rja_A_Zn_3859_OK.pkl
zinc	3psq	6	1	3psq_10	3psq_B_Zn_3141_OK.pkl
zinc	2ch9	8	1	2ch9_2	2ch9_A_Zn_1098_OK.pkl
zinc	3cp0	13	2	3cp0_1	3cp0_A_Zn_553_OK.pkl
zinc	4m0c	6	1	4m0c_3	4m0c_B_Zn_3437_OK.pkl
zinc	3w8k	11	1	3w8k_3	3w8k_A_Zn_2628_OK.pkl
zinc	4dt3	13	1	4dt3_1	4dt3_A_Zn_998_OK.pkl
zinc	2akf	10	1	2akf_2	2akf_A_Zn_802_OK.pkl
zinc	4l5o	11	2	4l5o_2	4l5o_A_Zn_5325_OK.pkl
zinc	2eul	7	1	2eul_11	2eul_D_Zn_4837_OK.pkl
zinc	3b4n	14	2	3b4n_2	3b4n_A_Zn_4751_OK.pkl
zinc	3uct	9	1	3uct_5	3uct_A_Zn_1163_OK.pkl
zinc	5t0h	14	1	5t0h_1	5t0h_c_Zn_73541_OK.pkl
zinc	3pbj	4	1	3pbj_4	3pbj_C_Zn_1366_OK.pkl
zinc	2prs	12	1	2prs_3	2prs_A_Zn_4164_OK.pkl
zinc	2nl9	7	1	2nl9_3	2nl9_A_Zn_1401_OK.pkl
zinc	3swf	6	1	3swf_1	3swf_A_Zn_1342_OK.pkl
zinc	1jke	13	2	1jke_11	1jke_D_Zn_4472_OK.pkl
zinc	4gqt	25	1	4gqt_5	4gqt_B_Zn_3399_OK.pkl
zinc	1z83	17	2	1z83_3	1z83_B_Zn_4503_OK.pkl
zinc	2eul	9	1	2eul_6	2eul_A_Zn_4817_OK.pkl
zinc	3pfs	9	1	3pfs_1	3pfs_B_Zn_2102_OK.pkl
zinc	1f35	7	1	1f35_3	1f35_B_Zn_2653_OK.pkl
zinc	3m4g	14	2	3m4g_10	3m4g_F_Zn_6582_OK.pkl
zinc	2jho	10	1	2jho_2	2jho_A_Zn_1279_OK.pkl
zinc	3alr	6	1	3alr_8	3alr_A_Zn_1993_OK.pkl
zinc	1vpy	8	2	1vpy_2	1vpy_A_Zn_2001_OK.pkl
zinc	1b0n	5	1	1b0n_1	1b0n_A_Zn_1119_OK.pkl
zinc	2zwr	14	1	2zwr_1	2zwr_A_Zn_3067_OK.pkl
zinc	4fc5	12	1	4fc5_25	4fc5_F_Zn_12082_OK.pkl
zinc	3ef7	9	1	3ef7_1	3ef7_A_Zn_7306_OK.pkl
zinc	3lcn	9	1	3lcn_3	3lcn_B_Zn_3834_OK.pkl
zinc	3mcx	10	1	3mcx_1	3mcx_A_Zn_3764_OK.pkl
zinc	4k6t	15	2	4k6t_3	4k6t_B_Zn_8855_OK.pkl
zinc	3urz	13	2	3urz_4	3urz_B_Zn_3313_OK.pkl
zinc	3wi9	16	2	3wi9_6	3wi9_A_Zn_2382_OK.pkl
zinc	5vge	6	2	5vge_2	5vge_A_Zn_3140_OK.pkl
zinc	5lsv	10	1	5lsv_8	5lsv_A_Zn_2121_OK.pkl
zinc	3r8b	8	1	3r8b_5	3r8b_F_Zn_21886_OK.pkl
zinc	4hex	21	5	4hex_2	4hex_A_Zn_2206_OK.pkl
zinc	1job	9	1	1job_1	1job_A_Zn_1325_OK.pkl
zinc	4n4w	9	1	4n4w_2	4n4w_A_Zn_3651_OK.pkl
zinc	7mdh	11	1	7mdh_6	7mdh_D_Zn_10868_OK.pkl
zinc	1uqw	8	1	1uqw_1	1uqw_A_Zn_7643_OK.pkl
zinc	1xki	11	2	1xki_3	1xki_A_Zn_984_OK.pkl
zinc	3gyy	8	1	3gyy_32	3gyy_A_Zn_9829_OK.pkl
zinc	2wwn	2	2	2wwn_1	2wwn_A_Zn_2218_OK.pkl
zinc	2gbx	13	1	2gbx_1	2gbx_F_Zn_15097_OK.pkl
zinc	4htm	9	2	4htm_3	4htm_A_Zn_234_OK.pkl
zinc	4q7r	8	1	4q7r_8	4q7r_A_Zn_3850_OK.pkl
zinc	3phx	9	1	3phx_1	3phx_A_Zn_1935_OK.pkl
zinc	2cex	7	2	2cex_3	2cex_B_Zn_9563_OK.pkl
zinc	2wgt	11	1	2wgt_1	2wgt_C_Zn_4411_OK.pkl
zinc	4pe3	7	1	4pe3_9	4pe3_A_Zn_4945_OK.pkl
zinc	1gs8	22	2	1gs8_5	1gs8_A_Zn_2591_OK.pkl
zinc	2x4k	12	1	2x4k_4	2x4k_A_Zn_1013_OK.pkl
zinc	4b9p	6	1	4b9p_3	4b9p_A_Zn_1413_OK.pkl
zinc	4clv	9	1	4clv_10	4clv_A_Zn_2244_OK.pkl
zinc	3eip	7	1	3eip_1	3eip_B_Zn_1389_OK.pkl
zinc	4gqt	14	2	4gqt_9	4gqt_B_Zn_3401_OK.pkl
zinc	3tom	7	1	3tom_6	3tom_D_Zn_3333_OK.pkl
zinc	3mbg	14	2	3mbg_10	3mbg_C_Zn_3033_OK.pkl
zinc	5j7k	6	1	5j7k_1	5j7k_A_Zn_4352_OK.pkl
zinc	5kn5	12	2	5kn5_1	5kn5_C_Zn_7140_OK.pkl
zinc	3m4w	6	2	3m4w_6	3m4w_E_Zn_10121_OK.pkl
zinc	2yjp	6	1	2yjp_2	2yjp_A_Zn_5674_OK.pkl
zinc	4wco	13	1	4wco_5	4wco_C_Zn_2840_OK.pkl
zinc	2j1m	6	1	2j1m_3	2j1m_B_Zn_7423_OK.pkl
zinc	3pvn	18	1	3pvn_11	3pvn_L_Zn_32687_OK.pkl
zinc	5kb1	8	1	5kb1_3	5kb1_A_Zn_284_OK.pkl
zinc	3byw	8	1	3byw_7	3byw_E_Zn_9491_OK.pkl
zinc	2nnx	5	1	2nnx_1	2nnx_D_Zn_4458_OK.pkl
zinc	1q9u	9	1	1q9u_4	1q9u_A_Zn_2104_OK.pkl
zinc	2imz	11	1	2imz_1	2imz_B_Zn_2258_OK.pkl
zinc	3a1z	17	3	3a1z_13	3a1z_A_Zn_6475_OK.pkl
zinc	1zzm	26	3	1zzm_2	1zzm_A_Zn_2042_OK.pkl
zinc	2fad	9	1	2fad_7	2fad_B_Zn_1202_OK.pkl
zinc	1zlh	9	1	1zlh_1	1zlh_A_Zn_2905_OK.pkl
zinc	4niy	5	1	4niy_5	4niy_F_Zn_10547_OK.pkl
zinc	3sy0	13	2	3sy0_1	3sy0_A_Zn_3403_OK.pkl
zinc	1o06	6	1	1o06_1	1o06_A_Zn_175_OK.pkl
zinc	3sox	14	2	3sox_8	3sox_A_Zn_954_OK.pkl
zinc	1agn	38	1	1agn_5	1agn_A_Zn_11163_OK.pkl
zinc	2vh5	5	1	2vh5_4	2vh5_H_Zn_3009_OK.pkl
zinc	3kya	11	1	3kya_6	3kya_A_Zn_3987_OK.pkl
zinc	2esl	8	1	2esl_3	2esl_A_Zn_8840_OK.pkl
zinc	2vqg	12	1	2vqg_14	2vqg_I_Zn_5553_OK.pkl
zinc	5wo3	4	1	5wo3_6	5wo3_A_Zn_2859_OK.pkl
zinc	4ote	13	1	4ote_8	4ote_B_Zn_3771_OK.pkl
zinc	1jml	15	4	1jml_3	1jml_A_Zn_562_OK.pkl
zinc	3fid	16	3	3fid_1	3fid_A_Zn_4592_OK.pkl
zinc	2xdd	12	1	2xdd_7	2xdd_E_Zn_6250_OK.pkl
zinc	4dgu	8	1	4dgu_6	4dgu_B_Zn_3461_OK.pkl
zinc	3m97	5	1	3m97_5	3m97_X_Zn_912_OK.pkl
zinc	3nac	9	1	3nac_4	3nac_H_Zn_3424_OK.pkl
zinc	2ein	6	1	2ein_13	2ein_H_Zn_29371_OK.pkl
zinc	1jv0	10	1	1jv0_4	1jv0_B_Zn_4009_OK.pkl
zinc	2c3a	5	1	2c3a_3	2c3a_B_Zn_4131_OK.pkl
zinc	1l7o	10	2	1l7o_3	1l7o_A_Zn_3207_OK.pkl
zinc	2ze7	18	3	2ze7_1	2ze7_A_Zn_1818_OK.pkl
zinc	1a7w	12	2	1a7w_1	1a7w_A_Zn_535_OK.pkl
zinc	3clh	10	1	3clh_2	3clh_A_Zn_4905_OK.pkl
zinc	4u06	17	2	4u06_2	4u06_A_Zn_2905_OK.pkl
zinc	2zzw	35	4	2zzw_2	2zzw_B_Zn_5290_OK.pkl
zinc	3gps	9	2	3gps_9	3gps_A_Zn_3865_OK.pkl
zinc	258l	15	3	258l_1	258l_A_Zn_1310_OK.pkl
zinc	2z45	9	1	2z45_5	2z45_A_Zn_1766_OK.pkl
zinc	5wo1	10	2	5wo1_6	5wo1_B_Zn_3149_OK.pkl
zinc	1lu0	8	1	1lu0_1	1lu0_A_Zn_479_OK.pkl
zinc	4e6r	9	1	4e6r_4	4e6r_B_Zn_1001_OK.pkl
zinc	4i2i	10	2	4i2i_2	4i2i_A_Zn_2683_OK.pkl
zinc	3r3q	4	1	3r3q_4	3r3q_A_Zn_1246_OK.pkl
zinc	4fc5	11	1	4fc5_32	4fc5_D_Zn_12076_OK.pkl
zinc	2cb8	12	2	2cb8_5	2cb8_B_Zn_1625_OK.pkl
zinc	3mbg	14	2	3mbg_11	3mbg_B_Zn_3019_OK.pkl
zinc	1m5e	15	2	1m5e_2	1m5e_A_Zn_6151_OK.pkl
zinc	2c1d	22	1	2c1d_9	2c1d_A_Zn_12295_OK.pkl
zinc	2x4k	8	1	2x4k_2	2x4k_B_Zn_1023_OK.pkl
zinc	1ud9	8	1	1ud9_6	1ud9_C_Zn_7533_OK.pkl
zinc	3fkg	32	1	3fkg_1	3fkg_A_Zn_2470_OK.pkl
zinc	3pjn	12	2	3pjn_7	3pjn_B_Zn_2537_OK.pkl
zinc	5euf	9	1	5euf_3	5euf_A_Zn_6486_OK.pkl
zinc	2q5b	10	2	2q5b_3	2q5b_A_Zn_2437_OK.pkl
zinc	1nlx	6	1	1nlx_9	1nlx_E_Zn_11141_OK.pkl
zinc	2vac	9	2	2vac_2	2vac_A_Zn_1081_OK.pkl
zinc	1nlx	13	1	1nlx_10	1nlx_C_Zn_11147_OK.pkl
zinc	4zfz	8	1	4zfz_13	4zfz_A_Zn_12625_OK.pkl
zinc	3k6i	9	1	3k6i_2	3k6i_A_Zn_762_OK.pkl
zinc	3rcc	17	2	3rcc_39	3rcc_A_Zn_17701_OK.pkl
zinc	2o4m	10	1	2o4m_9	2o4m_P_Zn_10349_OK.pkl
zinc	3swn	9	1	3swn_13	3swn_Q_Zn_6773_OK.pkl
zinc	1m55	6	1	1m55_4	1m55_B_Zn_3167_OK.pkl
zinc	2uyd	10	1	2uyd_5	2uyd_X_Zn_1349_OK.pkl
zinc	1cko	8	1	1cko_1	1cko_A_Zn_2563_OK.pkl
zinc	1vf2	5	1	1vf2_1	1vf2_B_Zn_3681_OK.pkl
zinc	2zc2	12	2	2zc2_5	2zc2_B_Zn_1263_OK.pkl
zinc	1qx2	8	1	1qx2_2	1qx2_A_Zn_1234_OK.pkl
zinc	3npy	7	1	3npy_9	3npy_A_Zn_4647_OK.pkl
zinc	5f1c	8	2	5f1c_4	5f1c_B_Zn_7900_OK.pkl
zinc	2zc5	8	2	2zc5_5	2zc5_D_Zn_6360_OK.pkl
zinc	2cb8	8	1	2cb8_3	2cb8_A_Zn_1508_OK.pkl
zinc	2vyo	12	1	2vyo_3	2vyo_A_Zn_1614_OK.pkl
zinc	3r68	9	1	3r68_3	3r68_A_Zn_716_OK.pkl
zinc	3kwo	6	1	3kwo_17	3kwo_B_Zn_4912_OK.pkl
zinc	1waa	7	1	1waa_12	1waa_B_Zn_4231_OK.pkl
zinc	4rud	4	1	4rud_1	4rud_B_Zn_902_OK.pkl
zinc	4r7p	10	1	4r7p_10	4r7p_B_Zn_15422_OK.pkl
zinc	1v8d	12	1	1v8d_2	1v8d_A_Zn_4245_OK.pkl
zinc	4n07	14	2	4n07_4	4n07_B_Zn_6311_OK.pkl
zinc	1zkj	8	1	1zkj_4	1zkj_A_Zn_2633_OK.pkl
zinc	3m4c	11	2	3m4c_14	3m4c_D_Zn_3435_OK.pkl
zinc	2izo	11	1	2izo_8	2izo_C_Zn_5735_OK.pkl
zinc	5up9	8	1	5up9_6	5up9_A_Zn_8556_OK.pkl
zinc	2z45	12	1	2z45_3	2z45_A_Zn_1774_OK.pkl
zinc	2zn8	22	5	2zn8_2	2zn8_A_Zn_1385_OK.pkl
zinc	3giu	27	2	3giu_1	3giu_A_Zn_3585_OK.pkl
zinc	2boq	15	2	2boq_5	2boq_A_Zn_2462_OK.pkl
zinc	4d1l	6	1	4d1l_2	4d1l_A_Zn_1946_OK.pkl
zinc	5u9t	9	2	5u9t_5	5u9t_C_Zn_749_OK.pkl
zinc	2uxa	12	2	2uxa_2	2uxa_B_Zn_6120_OK.pkl
zinc	1mwo	23	4	1mwo_6	1mwo_A_Zn_3573_OK.pkl
zinc	2yjp	9	1	2yjp_4	2yjp_A_Zn_5678_OK.pkl
zinc	1yt3	9	1	1yt3_4	1yt3_A_Zn_3099_OK.pkl
zinc	2zrt	10	4	2zrt_14	2zrt_C_Zn_10986_OK.pkl
zinc	3r3q	9	1	3r3q_5	3r3q_A_Zn_1254_OK.pkl
zinc	4r25	8	1	4r25_2	4r25_A_Zn_889_OK.pkl
zinc	2yx1	8	2	2yx1_10	2yx1_B_Zn_5206_OK.pkl
zinc	2i0o	11	2	2i0o_1	2i0o_A_Zn_2291_OK.pkl
zinc	1r8q	11	2	1r8q_1	1r8q_E_Zn_6093_OK.pkl
zinc	4f0a	11	1	4f0a_3	4f0a_B_Zn_3336_OK.pkl
zinc	4dnm	8	2	4dnm_1	4dnm_A_Zn_2318_OK.pkl
zinc	3fju	10	2	3fju_8	3fju_B_Zn_3023_OK.pkl
zinc	4d0y	12	1	4d0y_8	4d0y_A_Zn_2957_OK.pkl
zinc	5hwa	8	1	5hwa_1	5hwa_A_Zn_2172_OK.pkl
zinc	3kz0	10	1	3kz0_7	3kz0_A_Zn_2687_OK.pkl
zinc	3htr	11	1	3htr_2	3htr_B_Zn_1496_OK.pkl
zinc	4ntl	10	1	4ntl_3	4ntl_A_Zn_1979_OK.pkl
zinc	2ptw	23	3	2ptw_1	2ptw_A_Zn_3074_OK.pkl
zinc	2jks	19	2	2jks_6	2jks_A_Zn_2144_OK.pkl
zinc	2vqg	11	2	2vqg_5	2vqg_D_Zn_5461_OK.pkl
zinc	4xwg	12	1	4xwg_12	4xwg_A_Zn_6291_OK.pkl
zinc	2p46	13	1	2p46_8	2p46_A_Zn_3649_OK.pkl
zinc	3gyy	9	1	3gyy_13	3gyy_B_Zn_9852_OK.pkl
zinc	3eer	10	1	3eer_3	3eer_A_Zn_1065_OK.pkl
zinc	1v51	14	1	1v51_9	1v51_A_Zn_3601_OK.pkl
zinc	4k0d	12	2	4k0d_3	4k0d_A_Zn_2064_OK.pkl
zinc	1f35	6	1	1f35_7	1f35_A_Zn_2655_OK.pkl
zinc	4r7p	20	2	4r7p_4	4r7p_C_Zn_15449_OK.pkl
zinc	3swn	8	1	3swn_1	3swn_D_Zn_6766_OK.pkl
zinc	3mwm	22	4	3mwm_6	3mwm_A_Zn_1884_OK.pkl
zinc	2fz6	7	1	2fz6_4	2fz6_D_Zn_1980_OK.pkl
zinc	4pfb	12	1	4pfb_1	4pfb_A_Zn_2421_OK.pkl
zinc	2uxa	8	1	2uxa_1	2uxa_C_Zn_6122_OK.pkl
zinc	1snn	7	1	1snn_3	1snn_A_Zn_3491_OK.pkl
zinc	2xyb	11	1	2xyb_3	2xyb_A_Zn_4077_OK.pkl
zinc	3v5a	11	1	3v5a_2	3v5a_A_Zn_2679_OK.pkl
zinc	1u7j	23	3	1u7j_1	1u7j_B_Zn_1654_OK.pkl
zinc	2rc5	6	1	2rc5_1	2rc5_B_Zn_9545_OK.pkl
zinc	5f1c	4	1	5f1c_12	5f1c_B_Zn_7836_OK.pkl
zinc	1m2a	10	1	1m2a_2	1m2a_A_Zn_1624_OK.pkl
zinc	3seu	6	1	3seu_6	3seu_A_Zn_2902_OK.pkl
zinc	5cgs	16	1	5cgs_2	5cgs_A_Zn_5359_OK.pkl
zinc	2uzi	8	2	2uzi_5	2uzi_R_Zn_3044_OK.pkl
zinc	5hko	13	1	5hko_5	5hko_A_Zn_2361_OK.pkl
zinc	2vz5	9	1	2vz5_1	2vz5_A_Zn_1752_OK.pkl
zinc	4k7s	7	1	4k7s_5	4k7s_C_Zn_1770_OK.pkl
zinc	5om9	14	2	5om9_3	5om9_B_Zn_6361_OK.pkl
zinc	2021-02-04	9	1	4feb_2	4feb_B_Zn_9471_OK.pkl
zinc	4hy0	11	2	4hy0_2	4hy0_A_Zn_6321_OK.pkl
zinc	4u08	10	1	4u08_7	4u08_B_Zn_6343_OK.pkl
zinc	4zpj	13	1	4zpj_1	4zpj_A_Zn_2847_OK.pkl
zinc	4ong	12	1	4ong_4	4ong_L_Zn_3365_OK.pkl
zinc	3uct	13	2	3uct_1	3uct_B_Zn_1165_OK.pkl
zinc	3g04	12	1	3g04_2	3g04_C_Zn_5127_OK.pkl
zinc	4zfz	8	1	4zfz_3	4zfz_B_Zn_12673_OK.pkl
zinc	2eul	8	1	2eul_12	2eul_C_Zn_4825_OK.pkl
zinc	4cq1	8	1	4cq1_3	4cq1_F_Zn_11617_OK.pkl
zinc	4gqt	5	1	4gqt_1	4gqt_B_Zn_3366_OK.pkl
zinc	2ptx	23	1	2ptx_1	2ptx_A_Zn_3308_OK.pkl
zinc	5hvw	7	2	5hvw_2	5hvw_A_Zn_1793_OK.pkl
zinc	3c3u	4	1	3c3u_1	3c3u_A_Zn_2594_OK.pkl
zinc	3byw	6	1	3byw_17	3byw_D_Zn_9493_OK.pkl
zinc	1h1o	14	1	1h1o_2	1h1o_B_Zn_2812_OK.pkl
zinc	4cn9	25	3	4cn9_4	4cn9_A_Zn_12142_OK.pkl
zinc	3scr	15	2	3scr_1	3scr_B_Zn_7615_OK.pkl
zinc	1l0y	14	2	1l0y_2	1l0y_B_Zn_7106_OK.pkl
zinc	3ea1	15	2	3ea1_2	3ea1_A_Zn_4820_OK.pkl
zinc	4lzv	8	1	4lzv_2	4lzv_A_Zn_1267_OK.pkl
zinc	5wo1	7	1	5wo1_6	5wo1_B_Zn_3161_OK.pkl
zinc	3ljm	8	2	3ljm_2	3ljm_B_Zn_842_OK.pkl
zinc	2eul	12	2	2eul_14	2eul_C_Zn_4829_OK.pkl
zinc	4xwg	12	1	4xwg_8	4xwg_A_Zn_6283_OK.pkl
zinc	4fc5	6	1	4fc5_22	4fc5_B_Zn_12058_OK.pkl
zinc	1vsh	18	2	1vsh_1	1vsh_A_Zn_1130_OK.pkl
zinc	3gyy	22	2	3gyy_26	3gyy_B_Zn_9840_OK.pkl
zinc	4q8r	11	1	4q8r_1	4q8r_A_Zn_1899_OK.pkl
zinc	1d1t	11	2	1d1t_21	1d1t_A_Zn_11166_OK.pkl
zinc	2e+18	16	2	2e18_6	2e18_A_Zn_4054_OK.pkl
zinc	1mey	16	4	1mey_4	1mey_C_Zn_2640_OK.pkl
zinc	4fil	10	1	4fil_7	4fil_A_Zn_8177_OK.pkl
zinc	4ong	7	1	4ong_8	4ong_L_Zn_3369_OK.pkl
zinc	2zum	12	2	2zum_2	2zum_A_Zn_3213_OK.pkl
zinc	2g7z	9	1	2g7z_7	2g7z_A_Zn_4173_OK.pkl
zinc	3t9x	8	2	3t9x_4	3t9x_F_Zn_6034_OK.pkl
zinc	4ege	11	1	4ege_3	4ege_A_Zn_2753_OK.pkl
zinc	3l22	23	2	3l22_6	3l22_A_Zn_3481_OK.pkl
zinc	4lcz	14	2	4lcz_39	4lcz_A_Zn_5781_OK.pkl
zinc	1uqw	7	1	1uqw_2	1uqw_B_Zn_7657_OK.pkl
zinc	3fid	21	2	3fid_4	3fid_B_Zn_4685_OK.pkl
zinc	3qu6	6	1	3qu6_2	3qu6_C_Zn_2400_OK.pkl
zinc	1ton	20	3	1ton_1	1ton_A_Zn_1736_OK.pkl
zinc	4kmb	10	1	4kmb_4	4kmb_2_Zn_3528_OK.pkl
zinc	4ntl	12	2	4ntl_1	4ntl_A_Zn_1975_OK.pkl
zinc	3m4g	10	1	3m4g_14	3m4g_B_Zn_6577_OK.pkl
zinc	3iq6	9	1	3iq6_14	3iq6_G_Zn_6772_OK.pkl
zinc	1t8k	11	1	1t8k_4	1t8k_A_Zn_615_OK.pkl
zinc	2xev	17	2	2xev_4	2xev_C_Zn_3024_OK.pkl
zinc	5i8e	11	1	5i8e_1	5i8e_D_Zn_6425_OK.pkl
zinc	1qvn	10	1	1qvn_2	1qvn_A_Zn_3922_OK.pkl
zinc	2qsc	11	1	2qsc_4	2qsc_L_Zn_3358_OK.pkl
zinc	1y75	13	1	1y75_2	1y75_B_Zn_1802_OK.pkl
zinc	1z8j	9	1	1z8j_2	1z8j_A_Zn_2329_OK.pkl
zinc	4c98	8	1	4c98_1	4c98_A_Zn_3815_OK.pkl
zinc	1nw2	8	1	1nw2_3	1nw2_D_Zn_6529_OK.pkl
zinc	4r25	6	1	4r25_5	4r25_A_Zn_885_OK.pkl
zinc	3idv	7	1	3idv_2	3idv_A_Zn_1859_OK.pkl
zinc	5c0q	8	2	5c0q_27	5c0q_D_Zn_14207_OK.pkl
zinc	3erz	8	1	3erz_7	3erz_A_Zn_16847_OK.pkl
zinc	2ci6	19	1	2ci6_1	2ci6_A_Zn_2111_OK.pkl
zinc	3psq	16	3	3psq_1	3psq_A_Zn_3124_OK.pkl
zinc	1vec	14	2	1vec_1	1vec_A_Zn_3235_OK.pkl
zinc	5hko	9	1	5hko_6	5hko_A_Zn_2373_OK.pkl
zinc	2y7i	16	2	2y7i_6	2y7i_B_Zn_3645_OK.pkl
zinc	3zdu	12	2	3zdu_2	3zdu_A_Zn_2348_OK.pkl
zinc	2zc2	7	1	2zc2_8	2zc2_B_Zn_1259_OK.pkl
zinc	4fe8	6	1	4fe8_9	4fe8_C_Zn_9515_OK.pkl
zinc	4qqr	12	1	4qqr_3	4qqr_B_Zn_4285_OK.pkl
zinc	2vqg	8	1	2vqg_14	2vqg_I_Zn_5418_OK.pkl
zinc	2xnj	13	2	2xnj_12	2xnj_B_Zn_4201_OK.pkl
zinc	1cg2	7	1	1cg2_8	1cg2_A_Zn_11130_OK.pkl
zinc	3psq	16	3	3psq_15	3psq_B_Zn_3149_OK.pkl
zinc	3qsu	11	1	3qsu_6	3qsu_H_Zn_7110_OK.pkl
zinc	4y7o	15	2	4y7o_2	4y7o_A_Zn_5524_OK.pkl
zinc	3ppd	2	1	3ppd_1	3ppd_A_Zn_41_OK.pkl
zinc	5f1c	15	2	5f1c_6	5f1c_A_Zn_7834_OK.pkl
zinc	2xva	7	1	2xva_1	2xva_C_Zn_6469_OK.pkl
zinc	4gqt	8	1	4gqt_6	4gqt_A_Zn_3368_OK.pkl
zinc	4fc5	7	1	4fc5_29	4fc5_E_Zn_12085_OK.pkl
zinc	2vqh	8	1	2vqh_2	2vqh_B_Zn_1134_OK.pkl
zinc	3m9g	8	2	3m9g_6	3m9g_A_Zn_1576_OK.pkl
zinc	4z3f	8	1	4z3f_2	4z3f_A_Zn_1701_OK.pkl
zinc	1aa0	7	1	1aa0_1	1aa0_A_Zn_1039_OK.pkl
zinc	4fil	11	1	4fil_53	4fil_D_Zn_8366_OK.pkl
zinc	3ijx	4	1	3ijx_1	3ijx_H_Zn_5980_OK.pkl
zinc	4ql5	11	2	4ql5_1	4ql5_B_Zn_1099_OK.pkl
zinc	3ay0	6	1	3ay0_1	3ay0_A_Zn_5179_OK.pkl
zinc	2eul	10	1	2eul_11	2eul_D_Zn_4833_OK.pkl
zinc	5iyd	10	2	5iyd_4	5iyd_M_Zn_46731_OK.pkl
zinc	2ak1	9	2	2ak1_3	2ak1_H_Zn_3379_OK.pkl
zinc	2w0m	10	1	2w0m_3	2w0m_A_Zn_1789_OK.pkl
zinc	2c36	19	2	2c36_1	2c36_A_Zn_4336_OK.pkl
zinc	5imt	7	1	5imt_1	5imt_D_Zn_8399_OK.pkl
zinc	5vge	10	2	5vge_2	5vge_A_Zn_3139_OK.pkl
zinc	4k7s	13	1	4k7s_5	4k7s_A_Zn_1758_OK.pkl
zinc	4dgu	18	1	4dgu_5	4dgu_A_Zn_3459_OK.pkl
zinc	5u9t	5	1	5u9t_3	5u9t_B_Zn_748_OK.pkl
zinc	3phx	8	1	3phx_5	3phx_A_Zn_1931_OK.pkl
zinc	4mjt	14	1	4mjt_2	4mjt_F_Zn_17505_OK.pkl
zinc	4q8r	13	1	4q8r_2	4q8r_A_Zn_1901_OK.pkl
zinc	2zc6	12	1	2zc6_2	2zc6_D_Zn_6359_OK.pkl
zinc	3li2	10	1	3li2_5	3li2_A_Zn_4686_OK.pkl
zinc	3ubf	3	1	3ubf_10	3ubf_A_Zn_2358_OK.pkl
zinc	3nq1	12	1	3nq1_10	3nq1_A_Zn_4663_OK.pkl
zinc	5fny	31	4	5fny_2	5fny_B_Zn_3305_OK.pkl
zinc	2o4m	16	2	2o4m_15	2o4m_A_Zn_10285_OK.pkl
zinc	2x5r	13	2	2x5r_3	2x5r_A_Zn_972_OK.pkl
zinc	2zc2	8	1	2zc2_2	2zc2_A_Zn_1257_OK.pkl
zinc	3lkv	21	3	3lkv_2	3lkv_A_Zn_2189_OK.pkl
zinc	3s6l	10	1	3s6l_7	3s6l_C_Zn_4982_OK.pkl
zinc	2xq8	7	1	2xq8_1	2xq8_A_Zn_12657_OK.pkl
zinc	2v0p	11	1	2v0p_2	2v0p_B_Zn_3568_OK.pkl
zinc	4r9g	26	3	4r9g_1	4r9g_B_Zn_6096_OK.pkl
zinc	2ebn	8	1	2ebn_1	2ebn_A_Zn_2215_OK.pkl
zinc	3zp9	37	3	3zp9_1	3zp9_A_Zn_2146_OK.pkl
zinc	4u10	10	2	4u10_3	4u10_A_Zn_4249_OK.pkl
zinc	2akf	9	1	2akf_1	2akf_B_Zn_804_OK.pkl
zinc	1uqw	8	1	1uqw_8	1uqw_A_Zn_7636_OK.pkl
zinc	5wo2	7	1	5wo2_6	5wo2_A_Zn_2973_OK.pkl
zinc	3ubf	10	2	3ubf_1	3ubf_A_Zn_2354_OK.pkl
zinc	3rcc	7	1	3rcc_29	3rcc_O_Zn_17754_OK.pkl
zinc	2p1h	15	2	2p1h_1	2p1h_A_Zn_758_OK.pkl
zinc	4f14	4	2	4f14_1	4f14_A_Zn_1078_OK.pkl
zinc	4mko	8	2	4mko_13	4mko_C_Zn_7688_OK.pkl
zinc	3dug	19	2	3dug_11	3dug_D_Zn_24255_OK.pkl
zinc	5vkc	8	1	5vkc_6	5vkc_B_Zn_2449_OK.pkl
zinc	2zwr	9	1	2zwr_7	2zwr_A_Zn_3071_OK.pkl
zinc	2pdo	5	2	2pdo_3	2pdo_D_Zn_9644_OK.pkl
zinc	2d0w	10	1	2d0w_7	2d0w_B_Zn_2637_OK.pkl
zinc	2vqg	13	1	2vqg_11	2vqg_F_Zn_5377_OK.pkl
zinc	2vs0	5	1	2vs0_5	2vs0_A_Zn_1395_OK.pkl
zinc	3dza	6	1	3dza_7	3dza_B_Zn_5573_OK.pkl
zinc	4ne7	14	3	4ne7_1	4ne7_A_Zn_2546_OK.pkl
zinc	2jjz	7	1	2jjz_3	2jjz_B_Zn_3411_OK.pkl
zinc	3byw	9	1	3byw_11	3byw_D_Zn_9507_OK.pkl
zinc	4zfz	8	1	4zfz_14	4zfz_K_Zn_12940_OK.pkl
zinc	1x1c	13	2	1x1c_2	1x1c_A_Zn_2658_OK.pkl
zinc	2esl	8	1	2esl_3	2esl_C_Zn_8840_OK.pkl
zinc	1ro2	15	2	1ro2_1	1ro2_A_Zn_1706_OK.pkl
zinc	4j4m	11	1	4j4m_3	4j4m_A_Zn_2984_OK.pkl
zinc	3lix	7	1	3lix_1	3lix_A_Zn_1777_OK.pkl
zinc	5ts5	11	1	5ts5_11	5ts5_A_Zn_15178_OK.pkl
zinc	4wcm	9	1	4wcm_4	4wcm_A_Zn_6866_OK.pkl
zinc	1bt0	12	2	1bt0_2	1bt0_A_Zn_574_OK.pkl
zinc	4pud	20	2	4pud_1	4pud_A_Zn_3194_OK.pkl
zinc	3ujp	7	1	3ujp_9	3ujp_C_Zn_6404_OK.pkl
zinc	3qg6	8	1	3qg6_3	3qg6_H_Zn_6707_OK.pkl
zinc	4clv	14	2	4clv_2	4clv_B_Zn_2270_OK.pkl
zinc	3psq	14	1	3psq_16	3psq_B_Zn_3145_OK.pkl
zinc	2ein	11	1	2ein_1	2ein_D_Zn_29368_OK.pkl
zinc	2ckr	20	3	2ckr_3	2ckr_A_Zn_5077_OK.pkl
zinc	1ud9	12	2	1ud9_5	1ud9_A_Zn_7521_OK.pkl
zinc	2pxr	7	1	2pxr_2	2pxr_C_Zn_1195_OK.pkl
zinc	5fgs	8	1	5fgs_8	5fgs_D_Zn_3739_OK.pkl
zinc	4fil	12	1	4fil_31	4fil_B_Zn_8175_OK.pkl
zinc	3pfe	16	1	3pfe_3	3pfe_A_Zn_3975_OK.pkl
zinc	2rgx	11	2	2rgx_3	2rgx_A_Zn_1622_OK.pkl
zinc	1yo7	15	2	1yo7_1	1yo7_A_Zn_1913_OK.pkl
zinc	4ac1	12	1	4ac1_2	4ac1_X_Zn_2267_OK.pkl
zinc	1kl9	10	1	1kl9_3	1kl9_A_Zn_1307_OK.pkl
zinc	1dvf	8	2	1dvf_3	1dvf_B_Zn_3500_OK.pkl
zinc	4b92	14	2	4b92_3	4b92_B_Zn_7305_OK.pkl
zinc	3wc6	6	1	3wc6_6	3wc6_A_Zn_2448_OK.pkl
zinc	2vqg	7	1	2vqg_8	2vqg_F_Zn_5510_OK.pkl
zinc	5abs	11	2	5abs_1	5abs_A_Zn_538_OK.pkl
zinc	2b65	12	2	2b65_4	2b65_A_Zn_2797_OK.pkl
zinc	2byo	13	1	2byo_1	2byo_A_Zn_1352_OK.pkl
zinc	2r2z	8	1	2r2z_3	2r2z_A_Zn_745_OK.pkl
zinc	5l2l	11	1	5l2l_13	5l2l_A_Zn_6100_OK.pkl
zinc	2xgw	8	1	2xgw_1	2xgw_A_Zn_1326_OK.pkl
zinc	1zjl	19	2	1zjl_2	1zjl_A_Zn_2876_OK.pkl
zinc	3nq1	18	2	3nq1_9	3nq1_A_Zn_4659_OK.pkl
zinc	5lyn	8	1	5lyn_6	5lyn_B_Zn_2193_OK.pkl
zinc	1c2d	33	2	1c2d_2	1c2d_A_Zn_3304_OK.pkl
zinc	3iq6	12	2	3iq6_14	3iq6_E_Zn_6772_OK.pkl
zinc	1kn2	13	2	1kn2_2	1kn2_L_Zn_3394_OK.pkl
zinc	4wb7	29	1	4wb7_7	4wb7_A_Zn_7115_OK.pkl
zinc	3fmu	13	1	3fmu_5	3fmu_A_Zn_4867_OK.pkl
zinc	3fns	17	2	3fns_2	3fns_A_Zn_5184_OK.pkl
zinc	4uek	5	1	4uek_5	4uek_B_Zn_5275_OK.pkl
zinc	3ls6	11	1	3ls6_1	3ls6_B_Zn_3110_OK.pkl
zinc	1nw2	18	2	1nw2_3	1nw2_F_Zn_6529_OK.pkl
zinc	3swn	7	1	3swn_12	3swn_B_Zn_6760_OK.pkl
zinc	1au1	10	1	1au1_1	1au1_A_Zn_3625_OK.pkl
zinc	5w8t	10	1	5w8t_2	5w8t_A_Zn_6210_OK.pkl
zinc	4fil	10	1	4fil_7	4fil_C_Zn_8177_OK.pkl
zinc	2y20	7	1	2y20_2	2y20_E_Zn_2692_OK.pkl
zinc	4kw9	16	1	4kw9_3	4kw9_A_Zn_3386_OK.pkl
zinc	2c5w	13	1	2c5w_1	2c5w_B_Zn_3173_OK.pkl
zinc	3ebz	7	1	3ebz_3	3ebz_A_Zn_1579_OK.pkl
zinc	3n55	13	4	3n55_1	3n55_A_Zn_970_OK.pkl
zinc	2021-02-04	7	1	4feb_16	4feb_C_Zn_9488_OK.pkl
zinc	4kjm	7	1	4kjm_4	4kjm_A_Zn_1789_OK.pkl
zinc	4mth	14	2	4mth_3	4mth_A_Zn_1093_OK.pkl
zinc	3r8b	8	1	3r8b_5	3r8b_D_Zn_21885_OK.pkl
zinc	1d1t	10	1	1d1t_11	1d1t_D_Zn_11368_OK.pkl
zinc	2a5v	7	2	2a5v_4	2a5v_A_Zn_6171_OK.pkl
zinc	4oy6	6	1	4oy6_9	4oy6_A_Zn_1493_OK.pkl
zinc	4x3t	4	1	4x3t_4	4x3t_D_Zn_3167_OK.pkl
zinc	2vql	10	1	2vql_4	2vql_A_Zn_2249_OK.pkl
zinc	4mtu	22	2	4mtu_1	4mtu_A_Zn_1161_OK.pkl
zinc	3t9x	12	2	3t9x_4	3t9x_D_Zn_6034_OK.pkl
zinc	3u94	7	1	3u94_6	3u94_D_Zn_16249_OK.pkl
zinc	4un7	28	2	4un7_1	4un7_G_Zn_7693_OK.pkl
zinc	3ls6	11	1	3ls6_5	3ls6_A_Zn_3086_OK.pkl
zinc	2fad	7	1	2fad_4	2fad_A_Zn_1200_OK.pkl
zinc	1byf	11	1	1byf_7	1byf_B_Zn_1963_OK.pkl
zinc	5buo	15	1	5buo_2	5buo_A_Zn_1594_OK.pkl
zinc	1vcv	8	1	1vcv_1	1vcv_B_Zn_3464_OK.pkl
zinc	1cg2	4	1	1cg2_2	1cg2_C_Zn_11129_OK.pkl
zinc	2v9o	7	2	2v9o_5	2v9o_E_Zn_4302_OK.pkl
zinc	3sxk	9	1	3sxk_1	3sxk_B_Zn_4689_OK.pkl
zinc	4bf7	14	1	4bf7_7	4bf7_A_Zn_5111_OK.pkl
zinc	3mhx	8	1	3mhx_2	3mhx_A_Zn_1284_OK.pkl
zinc	3mk5	9	1	3mk5_2	3mk5_A_Zn_1451_OK.pkl
zinc	4yci	10	2	4yci_9	4yci_B_Zn_4733_OK.pkl
zinc	4wsq	17	2	4wsq_4	4wsq_B_Zn_4953_OK.pkl
zinc	5it9	7	1	5it9_18	5it9_b_Zn_80102_OK.pkl
zinc	1pvw	9	2	1pvw_2	1pvw_B_Zn_5228_OK.pkl
zinc	3r8b	6	1	3r8b_19	3r8b_D_Zn_21889_OK.pkl
zinc	3q94	11	2	3q94_8	3q94_B_Zn_4271_OK.pkl
zinc	3gyy	9	1	3gyy_10	3gyy_D_Zn_9858_OK.pkl
zinc	3hq2	9	1	3hq2_1	3hq2_A_Zn_8170_OK.pkl
zinc	2p46	17	2	2p46_3	2p46_C_Zn_3657_OK.pkl
zinc	2eul	10	1	2eul_12	2eul_A_Zn_4825_OK.pkl
zinc	4kjm	10	1	4kjm_12	4kjm_A_Zn_1785_OK.pkl
zinc	4lep	13	1	4lep_1	4lep_B_Zn_6848_OK.pkl
zinc	4nxc	10	2	4nxc_2	4nxc_A_Zn_1276_OK.pkl
zinc	2vql	12	2	2vql_10	2vql_A_Zn_2238_OK.pkl
zinc	1yn4	15	2	1yn4_1	1yn4_A_Zn_756_OK.pkl
zinc	2ejc	9	2	2ejc_4	2ejc_A_Zn_2303_OK.pkl
zinc	4a0x	11	2	4a0x_1	4a0x_A_Zn_1466_OK.pkl
zinc	3qzc	9	1	3qzc_6	3qzc_B_Zn_1844_OK.pkl
zinc	3rf5	12	2	3rf5_2	3rf5_A_Zn_2729_OK.pkl
zinc	4q6p	10	1	4q6p_3	4q6p_A_Zn_3373_OK.pkl
zinc	2y4y	9	1	2y4y_3	2y4y_A_Zn_2511_OK.pkl
zinc	5grq	5	1	5grq_5	5grq_C_Zn_1926_OK.pkl
zinc	3rcc	8	1	3rcc_33	3rcc_M_Zn_17753_OK.pkl
zinc	4rn5	8	1	4rn5_1	4rn5_A_Zn_1267_OK.pkl
zinc	2ra6	11	1	2ra6_2	2ra6_D_Zn_4741_OK.pkl
zinc	4dlm	9	1	4dlm_3	4dlm_A_Zn_2304_OK.pkl
zinc	2vh9	6	2	2vh9_2	2vh9_A_Zn_4301_OK.pkl
zinc	2w8c	5	1	2w8c_5	2w8c_A_Zn_1667_OK.pkl
zinc	3kve	13	1	3kve_2	3kve_B_Zn_15602_OK.pkl
zinc	4z6k	14	2	4z6k_9	4z6k_B_Zn_10200_OK.pkl
zinc	4icr	27	3	4icr_2	4icr_A_Zn_6265_OK.pkl
zinc	3t1g	5	1	3t1g_1	3t1g_A_Zn_2801_OK.pkl
zinc	1aol	10	1	1aol_2	1aol_A_Zn_1817_OK.pkl
zinc	2gyq	7	1	2gyq_6	2gyq_A_Zn_2776_OK.pkl
zinc	3bkf	14	3	3bkf_1	3bkf_A_Zn_511_OK.pkl
zinc	5imt	6	1	5imt_5	5imt_A_Zn_8391_OK.pkl
zinc	2vqg	8	1	2vqg_6	2vqg_C_Zn_5441_OK.pkl
zinc	4wzi	7	1	4wzi_2	4wzi_A_Zn_6777_OK.pkl
zinc	2pli	11	1	2pli_9	2pli_D_Zn_2699_OK.pkl
zinc	2fac	6	1	2fac_10	2fac_B_Zn_1235_OK.pkl
zinc	3i31	4	1	3i31_1	3i31_A_Zn_583_OK.pkl
zinc	1wcz	15	3	1wcz_1	1wcz_A_Zn_1644_OK.pkl
zinc	2f3d	26	3	2f3d_1	2f3d_A_Zn_2526_OK.pkl
zinc	1q9u	15	2	1q9u_14	1q9u_B_Zn_2114_OK.pkl
zinc	5c0q	25	3	5c0q_21	5c0q_A_Zn_14178_OK.pkl
zinc	4pue	4	1	4pue_5	4pue_A_Zn_3126_OK.pkl
zinc	2z45	10	1	2z45_7	2z45_B_Zn_1768_OK.pkl
zinc	1yew	14	2	1yew_9	1yew_E_Zn_19772_OK.pkl
zinc	4wb7	10	1	4wb7_2	4wb7_A_Zn_7119_OK.pkl
zinc	2v08	9	2	2v08_1	2v08_A_Zn_1273_OK.pkl
zinc	1mzb	6	1	1mzb_4	1mzb_A_Zn_1043_OK.pkl
zinc	2xz0	13	1	2xz0_3	2xz0_A_Zn_9051_OK.pkl
zinc	4u09	17	2	4u09_3	4u09_A_Zn_6382_OK.pkl
zinc	1xvx	14	1	1xvx_6	1xvx_A_Zn_2388_OK.pkl
zinc	4bf7	13	1	4bf7_5	4bf7_A_Zn_5103_OK.pkl
zinc	2a2q	10	1	2a2q_2	2a2q_H_Zn_4694_OK.pkl
zinc	4xwg	14	1	4xwg_9	4xwg_A_Zn_6287_OK.pkl
zinc	4yci	14	2	4yci_5	4yci_A_Zn_4703_OK.pkl
zinc	3gyy	11	1	3gyy_1	3gyy_B_Zn_9844_OK.pkl
zinc	2g2n	8	1	2g2n_4	2g2n_B_Zn_3647_OK.pkl
zinc	1sw1	10	2	1sw1_4	1sw1_A_Zn_4326_OK.pkl
zinc	4u8u	17	2	4u8u_13	4u8u_s_Zn_59188_OK.pkl
zinc	1nlx	6	1	1nlx_9	1nlx_G_Zn_11142_OK.pkl
zinc	2zum	6	1	2zum_5	2zum_A_Zn_3217_OK.pkl
zinc	2g7z	9	2	2g7z_14	2g7z_A_Zn_4177_OK.pkl
zinc	1jke	14	2	1jke_5	1jke_C_Zn_4468_OK.pkl
zinc	5nhz	14	1	5nhz_3	5nhz_B_Zn_6950_OK.pkl
zinc	1kys	9	1	1kys_1	1kys_A_Zn_1798_OK.pkl
zinc	2y5q	10	1	2y5q_1	2y5q_A_Zn_2273_OK.pkl
zinc	4hvl	5	1	4hvl_1	4hvl_A_Zn_2657_OK.pkl
zinc	5hko	8	1	5hko_1	5hko_A_Zn_2369_OK.pkl
zinc	1b0n	7	1	1b0n_3	1b0n_B_Zn_1117_OK.pkl
zinc	4wco	12	1	4wco_4	4wco_B_Zn_2846_OK.pkl
zinc	3gyy	10	2	3gyy_11	3gyy_B_Zn_9839_OK.pkl
zinc	2q0y	15	2	2q0y_1	2q0y_A_Zn_1220_OK.pkl
zinc	2iv0	17	2	2iv0_4	2iv0_A_Zn_6456_OK.pkl
zinc	3ipj	8	1	3ipj_1	3ipj_B_Zn_1512_OK.pkl
zinc	5ls3	11	2	5ls3_2	5ls3_B_Zn_3819_OK.pkl
zinc	3s6l	5	1	3s6l_13	3s6l_E_Zn_5023_OK.pkl
zinc	2eul	11	2	2eul_6	2eul_B_Zn_4819_OK.pkl
zinc	3sjp	13	1	3sjp_6	3sjp_A_Zn_2293_OK.pkl
zinc	3v1e	13	2	3v1e_1	3v1e_B_Zn_1526_OK.pkl
zinc	5f1c	13	1	5f1c_3	5f1c_C_Zn_7977_OK.pkl
zinc	3suj	13	1	3suj_4	3suj_A_Zn_956_OK.pkl
zinc	2g7z	11	1	2g7z_13	2g7z_A_Zn_4169_OK.pkl
zinc	5fgs	4	1	5fgs_4	5fgs_C_Zn_3735_OK.pkl
zinc	1oah	11	2	1oah_1	1oah_A_Zn_7932_OK.pkl
zinc	2021-02-04	8	1	4feb_22	4feb_B_Zn_9467_OK.pkl
zinc	3psq	15	3	3psq_3	3psq_A_Zn_3120_OK.pkl
zinc	3car	9	1	3car_5	3car_A_Zn_790_OK.pkl
zinc	3m15	13	2	3m15_5	3m15_A_Zn_2505_OK.pkl
zinc	4p6s	29	3	4p6s_4	4p6s_A_Zn_4711_OK.pkl
zinc	2vs0	8	1	2vs0_4	2vs0_B_Zn_1393_OK.pkl
zinc	1v51	14	2	1v51_8	1v51_A_Zn_3609_OK.pkl
zinc	4qqr	7	1	4qqr_7	4qqr_A_Zn_4274_OK.pkl
zinc	4ege	17	2	4ege_5	4ege_A_Zn_2749_OK.pkl
zinc	3nvo	13	2	3nvo_7	3nvo_B_Zn_3832_OK.pkl
zinc	2eul	9	1	2eul_11	2eul_C_Zn_4833_OK.pkl
zinc	3m6r	10	1	3m6r_3	3m6r_C_Zn_5686_OK.pkl
zinc	4pxv	13	1	4pxv_1	4pxv_B_Zn_1386_OK.pkl
zinc	3iu6	18	2	3iu6_1	3iu6_A_Zn_1232_OK.pkl
zinc	4k6t	7	1	4k6t_10	4k6t_G_Zn_9005_OK.pkl
zinc	3uvc	9	1	3uvc_1	3uvc_B_Zn_2674_OK.pkl
zinc	4zpj	8	1	4zpj_4	4zpj_A_Zn_2851_OK.pkl
zinc	4ijt	7	1	4ijt_2	4ijt_A_Zn_1672_OK.pkl
zinc	2xnj	6	1	2xnj_1	2xnj_B_Zn_4205_OK.pkl
zinc	4hex	16	2	4hex_9	4hex_B_Zn_2208_OK.pkl
zinc	3phx	7	1	3phx_4	3phx_B_Zn_1946_OK.pkl
zinc	4fil	4	1	4fil_12	4fil_B_Zn_8252_OK.pkl
zinc	3c63	8	1	3c63_5	3c63_B_Zn_3341_OK.pkl
zinc	1t8k	8	1	1t8k_8	1t8k_A_Zn_611_OK.pkl
zinc	4n7l	32	1	4n7l_1	4n7l_M_Zn_7068_OK.pkl
zinc	1f35	11	1	1f35_4	1f35_A_Zn_2643_OK.pkl
zinc	4n7s	16	1	4n7s_1	4n7s_C_Zn_8108_OK.pkl
zinc	1iwl	17	2	1iwl_2	1iwl_A_Zn_1411_OK.pkl
zinc	2zwr	4	1	2zwr_4	2zwr_B_Zn_3077_OK.pkl
zinc	4tss	7	1	4tss_1	4tss_A_Zn_1561_OK.pkl
zinc	4a3n	11	2	4a3n_2	4a3n_A_Zn_536_OK.pkl
zinc	1snn	25	2	1snn_2	1snn_A_Zn_3487_OK.pkl
zinc	5up9	9	1	5up9_6	5up9_D_Zn_8556_OK.pkl
zinc	4qim	12	1	4qim_1	4qim_A_Zn_3554_OK.pkl
zinc	2eh9	9	2	2eh9_3	2eh9_A_Zn_886_OK.pkl
zinc	5kn5	12	2	5kn5_1	5kn5_F_Zn_7140_OK.pkl
zinc	1v51	12	2	1v51_6	1v51_A_Zn_3605_OK.pkl
zinc	4n07	15	1	4n07_3	4n07_C_Zn_6374_OK.pkl
zinc	3eer	10	1	3eer_1	3eer_A_Zn_1061_OK.pkl
zinc	4ege	6	1	4ege_2	4ege_A_Zn_2745_OK.pkl
zinc	2a5v	7	2	2a5v_6	2a5v_D_Zn_6186_OK.pkl
zinc	1b57	8	1	1b57_6	1b57_A_Zn_5254_OK.pkl
zinc	3bpc	11	2	3bpc_2	3bpc_A_Zn_3318_OK.pkl
zinc	4q7r	7	1	4q7r_11	4q7r_B_Zn_3852_OK.pkl
zinc	4wb7	11	1	4wb7_4	4wb7_B_Zn_7154_OK.pkl
zinc	2rb4	14	2	2rb4_1	2rb4_A_Zn_2633_OK.pkl
zinc	2xjk	11	2	2xjk_2	2xjk_A_Zn_1137_OK.pkl
zinc	1yj0	8	1	1yj0_2	1yj0_A_Zn_2552_OK.pkl
zinc	2pli	9	1	2pli_2	2pli_A_Zn_2701_OK.pkl
zinc	4w74	12	1	4w74_1	4w74_A_Zn_14385_OK.pkl
zinc	3qu6	6	2	3qu6_4	3qu6_A_Zn_2386_OK.pkl
zinc	4w74	11	2	4w74_2	4w74_B_Zn_14386_OK.pkl
zinc	4jnj	13	2	4jnj_1	4jnj_D_Zn_3544_OK.pkl
zinc	2jks	16	3	2jks_7	2jks_A_Zn_2140_OK.pkl
zinc	1zzh	13	2	1zzh_6	1zzh_B_Zn_8994_OK.pkl
zinc	5hko	8	1	5hko_13	5hko_A_Zn_2365_OK.pkl
zinc	5va4	22	3	5va4_1	5va4_A_Zn_1971_OK.pkl
zinc	5lyd	17	2	5lyd_4	5lyd_A_Zn_2451_OK.pkl
zinc	4zpj	11	1	4zpj_13	4zpj_A_Zn_2843_OK.pkl
zinc	1u0a	14	2	1u0a_7	1u0a_D_Zn_6945_OK.pkl
zinc	2gvi	7	1	2gvi_1	2gvi_A_Zn_1604_OK.pkl
zinc	3sp7	18	2	3sp7_2	3sp7_A_Zn_1338_OK.pkl
zinc	1t92	15	1	1t92_1	1t92_B_Zn_1689_OK.pkl
zinc	2c3a	11	2	2c3a_1	2c3a_A_Zn_4099_OK.pkl
zinc	3sb5	8	1	3sb5_5	3sb5_D_Zn_5145_OK.pkl
zinc	2vqg	13	1	2vqg_11	2vqg_A_Zn_5377_OK.pkl
zinc	1fio	10	2	1fio_2	1fio_A_Zn_1556_OK.pkl
zinc	3i9f	14	4	3i9f_2	3i9f_B_Zn_2724_OK.pkl
zinc	3h1k	15	3	3h1k_7	3h1k_C_Zn_32080_OK.pkl
zinc	2cks	22	2	2cks_7	2cks_A_Zn_5163_OK.pkl
zinc	2xc2	16	2	2xc2_2	2xc2_A_Zn_891_OK.pkl
zinc	3ef7	7	1	3ef7_9	3ef7_B_Zn_7304_OK.pkl
zinc	2vr7	11	1	2vr7_2	2vr7_A_Zn_2266_OK.pkl
zinc	2xyb	9	1	2xyb_11	2xyb_A_Zn_4073_OK.pkl
zinc	4n7s	8	1	4n7s_3	4n7s_B_Zn_8053_OK.pkl
zinc	4h8q	8	1	4h8q_2	4h8q_A_Zn_1015_OK.pkl
zinc	4wd7	10	1	4wd7_13	4wd7_E_Zn_10642_OK.pkl
zinc	3gyy	11	1	3gyy_24	3gyy_B_Zn_9835_OK.pkl
zinc	5lzl	13	1	5lzl_8	5lzl_C_Zn_31698_OK.pkl
zinc	3seu	8	1	3seu_2	3seu_A_Zn_2906_OK.pkl
zinc	4fed	5	1	4fed_8	4fed_C_Zn_9405_OK.pkl
zinc	2cjl	25	2	2cjl_1	2cjl_B_Zn_3106_OK.pkl
zinc	3lat	6	1	3lat_8	3lat_A_Zn_3422_OK.pkl
zinc	4hdt	14	2	4hdt_2	4hdt_A_Zn_2525_OK.pkl
zinc	1tlg	9	1	1tlg_1	1tlg_B_Zn_1959_OK.pkl
zinc	1ze9	10	4	1ze9_1	1ze9_A_Zn_264_OK.pkl
zinc	3cao	9	1	3cao_10	3cao_A_Zn_809_OK.pkl
zinc	2z2y	10	2	2z2y_16	2z2y_B_Zn_5643_OK.pkl
zinc	4u09	12	1	4u09_5	4u09_B_Zn_6384_OK.pkl
zinc	3kya	11	1	3kya_4	3kya_A_Zn_3991_OK.pkl
zinc	1io0	12	2	1io0_1	1io0_A_Zn_1299_OK.pkl
zinc	2gjz	12	2	2gjz_3	2gjz_L_Zn_6676_OK.pkl
zinc	4f31	4	1	4f31_2	4f31_D_Zn_4077_OK.pkl
zinc	3m4w	9	1	3m4w_1	3m4w_D_Zn_10117_OK.pkl
zinc	5c0q	26	3	5c0q_10	5c0q_B_Zn_14188_OK.pkl
zinc	4pxv	9	1	4pxv_3	4pxv_C_Zn_1388_OK.pkl
zinc	4jy6	11	1	4jy6_11	4jy6_A_Zn_6634_OK.pkl
zinc	2h2g	12	2	2h2g_2	2h2g_A_Zn_1906_OK.pkl
zinc	3dfm	23	3	3dfm_1	3dfm_A_Zn_2079_OK.pkl
zinc	4rlr	29	1	4rlr_2	4rlr_A_Zn_1033_OK.pkl
zinc	4lx9	23	2	4lx9_1	4lx9_A_Zn_1342_OK.pkl
zinc	4fil	9	1	4fil_21	4fil_C_Zn_8321_OK.pkl
zinc	2qnw	17	2	2qnw_1	2qnw_A_Zn_668_OK.pkl
zinc	3fju	13	1	3fju_1	3fju_A_Zn_2971_OK.pkl
zinc	1cy5	20	2	1cy5_1	1cy5_A_Zn_749_OK.pkl
zinc	3fm6	12	1	3fm6_9	3fm6_A_Zn_4774_OK.pkl
zinc	4wd7	6	1	4wd7_9	4wd7_D_Zn_10654_OK.pkl
zinc	2hbb	9	1	2hbb_1	2hbb_A_Zn_393_OK.pkl
zinc	2ygt	19	2	2ygt_1	2ygt_A_Zn_2175_OK.pkl
zinc	3bgo	15	1	3bgo_4	3bgo_S_Zn_2403_OK.pkl
zinc	5c0q	8	1	5c0q_9	5c0q_B_Zn_14196_OK.pkl
zinc	2c1i	12	2	2c1i_2	2c1i_A_Zn_3100_OK.pkl
zinc	3ovl	3	1	3ovl_1	3ovl_A_Zn_55_OK.pkl
zinc	2z45	15	2	2z45_9	2z45_A_Zn_1770_OK.pkl
zinc	2uyd	10	1	2uyd_3	2uyd_X_Zn_1353_OK.pkl
zinc	2g87	16	2	2g87_10	2g87_B_Zn_5746_OK.pkl
zinc	4wco	11	1	4wco_2	4wco_C_Zn_2848_OK.pkl
zinc	3r3q	10	2	3r3q_7	3r3q_A_Zn_1250_OK.pkl
zinc	3d71	12	1	3d71_1	3d71_A_Zn_2756_OK.pkl
zinc	2vqg	11	2	2vqg_16	2vqg_E_Zn_5504_OK.pkl
zinc	4ote	9	2	4ote_1	4ote_B_Zn_3767_OK.pkl
zinc	4l5o	11	2	4l5o_2	4l5o_C_Zn_5325_OK.pkl
zinc	2eul	6	1	2eul_6	2eul_B_Zn_4823_OK.pkl
zinc	1zr6	10	1	1zr6_2	1zr6_A_Zn_3789_OK.pkl
zinc	3o4n	12	1	3o4n_1	3o4n_A_Zn_2114_OK.pkl
zinc	3pbj	8	1	3pbj_4	3pbj_A_Zn_1366_OK.pkl
zinc	1nd2	8	1	1nd2_1	1nd2_A_Zn_6338_OK.pkl
zinc	3hpi	11	1	3hpi_1	3hpi_A_Zn_5775_OK.pkl
zinc	4wb7	3	1	4wb7_1	4wb7_J_Zn_7158_OK.pkl
zinc	2d1n	7	1	2d1n_6	2d1n_A_Zn_2653_OK.pkl
zinc	3ls1	12	1	3ls1_3	3ls1_A_Zn_2076_OK.pkl
zinc	4hvl	6	1	4hvl_6	4hvl_A_Zn_2661_OK.pkl
zinc	4cq1	10	1	4cq1_11	4cq1_D_Zn_11606_OK.pkl
zinc	3m7p	15	1	3m7p_4	3m7p_A_Zn_2443_OK.pkl
zinc	4xb8	7	1	4xb8_2	4xb8_A_Zn_6108_OK.pkl
zinc	1taf	12	2	1taf_2	1taf_B_Zn_1092_OK.pkl
zinc	1rpj	6	1	1rpj_1	1rpj_A_Zn_2135_OK.pkl
zinc	1ete	10	1	1ete_8	1ete_B_Zn_4279_OK.pkl
zinc	3f6h	13	1	3f6h_1	3f6h_B_Zn_1938_OK.pkl
zinc	2vad	22	2	2vad_1	2vad_A_Zn_1801_OK.pkl
zinc	5m1q	7	1	5m1q_3	5m1q_A_Zn_1352_OK.pkl
zinc	1ibq	20	2	1ibq_1	1ibq_B_Zn_4888_OK.pkl
zinc	3wug	11	1	3wug_1	3wug_A_Zn_2483_OK.pkl
zinc	4dyg	12	2	4dyg_1	4dyg_A_Zn_3759_OK.pkl
zinc	4kf9	9	1	4kf9_1	4kf9_A_Zn_2476_OK.pkl
zinc	2qsc	8	2	2qsc_1	2qsc_H_Zn_3360_OK.pkl
zinc	2epf	4	1	2epf_3	2epf_A_Zn_6502_OK.pkl
zinc	3pso	18	3	3pso_3	3pso_B_Zn_2901_OK.pkl
zinc	1jje	21	2	1jje_4	1jje_B_Zn_3481_OK.pkl
zinc	3hmf	7	1	3hmf_1	3hmf_A_Zn_942_OK.pkl
zinc	4hcg	14	2	4hcg_2	4hcg_B_Zn_1511_OK.pkl
zinc	1gud	13	2	1gud_5	1gud_A_Zn_4270_OK.pkl
zinc	4dih	6	1	4dih_1	4dih_H_Zn_2621_OK.pkl
zinc	3m3g	11	1	3m3g_1	3m3g_A_Zn_896_OK.pkl
zinc	4tzh	14	1	4tzh_7	4tzh_A_Zn_3181_OK.pkl
zinc	4q7r	4	1	4q7r_10	4q7r_B_Zn_3815_OK.pkl
zinc	5a0l	9	1	5a0l_2	5a0l_B_Zn_3396_OK.pkl
zinc	2xev	23	3	2xev_2	2xev_B_Zn_3022_OK.pkl
zinc	1vk9	16	2	1vk9_6	1vk9_A_Zn_1156_OK.pkl
zinc	1lr0	11	1	1lr0_2	1lr0_A_Zn_970_OK.pkl
zinc	1sgf	14	2	1sgf_1	1sgf_Z_Zn_8555_OK.pkl
zinc	1hp7	17	3	1hp7_5	1hp7_A_Zn_2990_OK.pkl
zinc	2rkn	3	1	2rkn_2	2rkn_A_Zn_667_OK.pkl
zinc	4wd7	10	1	4wd7_2	4wd7_A_Zn_10643_OK.pkl
zinc	3fgg	6	1	3fgg_1	3fgg_A_Zn_2482_OK.pkl
zinc	3pn5	11	2	3pn5_4	3pn5_A_Zn_1442_OK.pkl
zinc	4d0y	8	1	4d0y_6	4d0y_A_Zn_2969_OK.pkl
zinc	1gl4	8	3	1gl4_1	1gl4_A_Zn_2806_OK.pkl
zinc	1vsl	10	1	1vsl_1	1vsl_A_Zn_1128_OK.pkl
zinc	5fgs	7	1	5fgs_6	5fgs_B_Zn_3737_OK.pkl
zinc	2d3k	9	1	2d3k_1	2d3k_B_Zn_1880_OK.pkl
zinc	1k24	9	2	1k24_1	1k24_A_Zn_1955_OK.pkl
zinc	4dgu	7	1	4dgu_9	4dgu_B_Zn_3465_OK.pkl
zinc	3dza	9	1	3dza_10	3dza_C_Zn_5635_OK.pkl
zinc	1waa	14	2	1waa_15	1waa_B_Zn_4227_OK.pkl
zinc	5ic5	6	2	5ic5_1	5ic5_A_Zn_1377_OK.pkl
zinc	2gyq	16	1	2gyq_5	2gyq_A_Zn_2789_OK.pkl
zinc	3ram	6	1	3ram_3	3ram_B_Zn_12103_OK.pkl
zinc	3swf	8	1	3swf_1	3swf_B_Zn_1342_OK.pkl
zinc	4zpj	8	1	4zpj_2	4zpj_A_Zn_2841_OK.pkl
zinc	2g2n	11	2	2g2n_9	2g2n_B_Zn_3649_OK.pkl
zinc	2pw6	12	1	2pw6_3	2pw6_A_Zn_1873_OK.pkl
zinc	1sw1	3	1	1sw1_1	1sw1_A_Zn_4328_OK.pkl
zinc	4ong	14	1	4ong_21	4ong_L_Zn_3363_OK.pkl
zinc	3uct	8	2	3uct_5	3uct_B_Zn_1163_OK.pkl
zinc	2p46	8	1	2p46_2	2p46_A_Zn_3651_OK.pkl
zinc	4xwg	6	1	4xwg_5	4xwg_A_Zn_6289_OK.pkl
zinc	1waa	5	1	1waa_11	1waa_C_Zn_4235_OK.pkl
zinc	5lm6	14	1	5lm6_3	5lm6_A_Zn_3663_OK.pkl
zinc	4zfz	7	1	4zfz_3	4zfz_D_Zn_12673_OK.pkl
zinc	1jod	7	1	1jod_2	1jod_A_Zn_2620_OK.pkl
zinc	3pbj	7	1	3pbj_10	3pbj_D_Zn_1372_OK.pkl
zinc	5hko	10	2	5hko_4	5hko_A_Zn_2367_OK.pkl
zinc	2c1g	12	1	2c1g_1	2c1g_A_Zn_3106_OK.pkl
zinc	2ek0	8	1	2ek0_1	2ek0_B_Zn_1353_OK.pkl
zinc	1jke	8	1	1jke_10	1jke_C_Zn_4466_OK.pkl
zinc	1kys	9	1	1kys_4	1kys_A_Zn_1796_OK.pkl
zinc	3ef7	8	2	3ef7_1	3ef7_B_Zn_7306_OK.pkl
zinc	3lcn	10	2	3lcn_3	3lcn_A_Zn_3834_OK.pkl
zinc	4wsq	13	2	4wsq_3	4wsq_A_Zn_4910_OK.pkl
zinc	3gyy	11	1	3gyy_1	3gyy_B_Zn_9837_OK.pkl
zinc	3seu	7	1	3seu_8	3seu_A_Zn_2904_OK.pkl
zinc	2zwr	7	1	2zwr_1	2zwr_B_Zn_3067_OK.pkl
zinc	1b0n	6	1	1b0n_1	1b0n_B_Zn_1119_OK.pkl
zinc	1m2x	14	2	1m2x_1	1m2x_C_Zn_7275_OK.pkl
zinc	3i9f	8	2	3i9f_3	3i9f_B_Zn_2726_OK.pkl
zinc	1z83	10	2	1z83_3	1z83_A_Zn_4503_OK.pkl
zinc	4dyg	12	1	4dyg_4	4dyg_A_Zn_3761_OK.pkl
zinc	2eul	8	1	2eul_6	2eul_B_Zn_4817_OK.pkl
zinc	1v51	16	2	1v51_5	1v51_A_Zn_3607_OK.pkl
zinc	3eer	18	2	3eer_6	3eer_A_Zn_1063_OK.pkl
zinc	3dgd	8	1	3dgd_12	3dgd_A_Zn_4220_OK.pkl
zinc	2g7z	10	1	2g7z_11	2g7z_A_Zn_4167_OK.pkl
zinc	1xtm	18	2	1xtm_3	1xtm_B_Zn_2280_OK.pkl
zinc	3phx	9	1	3phx_10	3phx_B_Zn_1948_OK.pkl
zinc	4cvt	11	1	4cvt_2	4cvt_A_Zn_1301_OK.pkl
zinc	4pxv	6	1	4pxv_3	4pxv_B_Zn_1388_OK.pkl
zinc	4lgr	5	1	4lgr_3	4lgr_B_Zn_2974_OK.pkl
zinc	5g5y	11	2	5g5y_5	5g5y_A_Zn_7944_OK.pkl
zinc	5fny	33	4	5fny_1	5fny_A_Zn_3301_OK.pkl
zinc	3qu6	11	1	3qu6_9	3qu6_A_Zn_2384_OK.pkl
zinc	2jks	9	2	2jks_5	2jks_A_Zn_2142_OK.pkl
zinc	4fil	10	1	4fil_35	4fil_C_Zn_8315_OK.pkl
zinc	4a3n	10	2	4a3n_1	4a3n_A_Zn_538_OK.pkl
zinc	2d0w	11	1	2d0w_6	2d0w_A_Zn_2588_OK.pkl
zinc	4q7r	9	1	4q7r_8	4q7r_B_Zn_3850_OK.pkl
zinc	3fav	11	2	3fav_4	3fav_C_Zn_2334_OK.pkl
zinc	3lgb	11	1	3lgb_3	3lgb_B_Zn_3203_OK.pkl
zinc	5wo3	8	1	5wo3_11	5wo3_A_Zn_2865_OK.pkl
zinc	3na9	8	1	3na9_3	3na9_H_Zn_3427_OK.pkl
zinc	1k51	2	1	1k51_1	1k51_A_Zn_554_OK.pkl
zinc	3hqh	6	2	3hqh_2	3hqh_A_Zn_1133_OK.pkl
zinc	4fe8	9	1	4fe8_9	4fe8_C_Zn_9513_OK.pkl
zinc	2eh9	14	2	2eh9_2	2eh9_A_Zn_888_OK.pkl
zinc	1nlx	13	2	1nlx_8	1nlx_A_Zn_11158_OK.pkl
zinc	4qqr	17	2	4qqr_6	4qqr_B_Zn_4283_OK.pkl
zinc	4ycg	5	1	4ycg_6	4ycg_A_Zn_4838_OK.pkl
zinc	4ong	18	2	4ong_18	4ong_L_Zn_3371_OK.pkl
zinc	3cvd	12	1	3cvd_5	3cvd_C_Zn_2484_OK.pkl
zinc	4q7r	12	1	4q7r_3	4q7r_B_Zn_3821_OK.pkl
zinc	4zpj	8	1	4zpj_5	4zpj_A_Zn_2853_OK.pkl
zinc	3rcc	6	1	3rcc_5	3rcc_G_Zn_17746_OK.pkl
zinc	3ifj	17	2	3ifj_1	3ifj_B_Zn_2178_OK.pkl
zinc	3psq	14	1	3psq_9	3psq_A_Zn_3122_OK.pkl
zinc	3f3q	8	2	3f3q_2	3f3q_A_Zn_851_OK.pkl
zinc	4dwz	14	2	4dwz_18	4dwz_E_Zn_12080_OK.pkl
zinc	5abx	15	2	5abx_3	5abx_A_Zn_3540_OK.pkl
zinc	2zwr	9	1	2zwr_10	2zwr_B_Zn_3075_OK.pkl
zinc	1iwl	14	1	1iwl_3	1iwl_A_Zn_1413_OK.pkl
zinc	4oy8	12	2	4oy8_4	4oy8_A_Zn_1478_OK.pkl
zinc	3iet	11	1	3iet_4	3iet_B_Zn_6659_OK.pkl
zinc	3kz0	11	1	3kz0_5	3kz0_B_Zn_2678_OK.pkl
zinc	4fil	11	1	4fil_41	4fil_C_Zn_8319_OK.pkl
zinc	5w8u	19	2	5w8u_4	5w8u_A_Zn_6222_OK.pkl
zinc	3mbj	6	2	3mbj_1	3mbj_A_Zn_2313_OK.pkl
zinc	1t8k	9	1	1t8k_1	1t8k_A_Zn_613_OK.pkl
zinc	2eht	9	1	2eht_3	2eht_A_Zn_608_OK.pkl
zinc	2cks	20	3	2cks_8	2cks_B_Zn_5186_OK.pkl
zinc	1ro5	5	3	1ro5_1	1ro5_A_Zn_1592_OK.pkl
zinc	1byf	6	1	1byf_2	1byf_A_Zn_1932_OK.pkl
zinc	4k0d	12	1	4k0d_1	4k0d_A_Zn_2070_OK.pkl
zinc	1hfe	8	2	1hfe_6	1hfe_T_Zn_7780_OK.pkl
zinc	2vme	7	1	2vme_7	2vme_D_Zn_12183_OK.pkl
zinc	2g7z	11	1	2g7z_5	2g7z_A_Zn_4175_OK.pkl
zinc	5k1s	5	1	5k1s_8	5k1s_C_Zn_19480_OK.pkl
zinc	2as9	16	2	2as9_6	2as9_B_Zn_3049_OK.pkl
zinc	3l22	11	1	3l22_4	3l22_A_Zn_3487_OK.pkl
zinc	4hvl	22	3	4hvl_5	4hvl_A_Zn_2655_OK.pkl
zinc	3fid	17	3	3fid_1	3fid_B_Zn_4683_OK.pkl
zinc	3ljm	5	1	3ljm_2	3ljm_B_Zn_844_OK.pkl
zinc	4xwg	5	1	4xwg_14	4xwg_A_Zn_6285_OK.pkl
zinc	4wco	7	1	4wco_5	4wco_B_Zn_2839_OK.pkl
zinc	2lze	18	4	2lze_1	2lze_A_Zn_1295_OK.pkl
zinc	3ivb	6	1	3ivb_1	3ivb_A_Zn_1211_OK.pkl
zinc	4wwu	15	2	4wwu_12	4wwu_C_Zn_37513_OK.pkl
zinc	3sp7	14	2	3sp7_1	3sp7_A_Zn_1336_OK.pkl
zinc	3s6l	11	1	3s6l_17	3s6l_E_Zn_5021_OK.pkl
zinc	2jho	13	1	2jho_2	2jho_A_Zn_1280_OK.pkl
zinc	1czf	18	1	1czf_5	1czf_A_Zn_4936_OK.pkl
zinc	3sjp	9	1	3sjp_7	3sjp_A_Zn_2291_OK.pkl
zinc	5kb0	8	2	5kb0_2	5kb0_A_Zn_294_OK.pkl
zinc	2i0m	16	2	2i0m_3	2i0m_A_Zn_1622_OK.pkl
zinc	1b0n	10	2	1b0n_1	1b0n_B_Zn_1115_OK.pkl
zinc	3gzu	10	1	3gzu_3	3gzu_G_Zn_54008_OK.pkl
zinc	5uuc	19	1	5uuc_2	5uuc_A_Zn_4938_OK.pkl
zinc	5iy7	6	1	5iy7_3	5iy7_Q_Zn_62733_OK.pkl
zinc	3mit	9	1	3mit_2	3mit_A_Zn_2076_OK.pkl
zinc	1nlx	7	1	1nlx_12	1nlx_E_Zn_11136_OK.pkl
zinc	5d2r	10	2	5d2r_1	5d2r_A_Zn_6854_OK.pkl
zinc	3p76	15	2	3p76_1	3p76_A_Zn_2180_OK.pkl
zinc	1vk9	5	1	1vk9_3	1vk9_A_Zn_1154_OK.pkl
zinc	3cne	21	2	3cne_1	3cne_A_Zn_5336_OK.pkl
zinc	2d5m	4	1	2d5m_2	2d5m_A_Zn_1442_OK.pkl
zinc	5up9	8	1	5up9_6	5up9_E_Zn_8556_OK.pkl
zinc	1nlx	6	1	1nlx_12	1nlx_F_Zn_11135_OK.pkl
zinc	3l1o	13	2	3l1o_3	3l1o_L_Zn_3354_OK.pkl
zinc	2yr2	8	2	2yr2_1	2yr2_B_Zn_2292_OK.pkl
zinc	4oxd	11	2	4oxd_13	4oxd_E_Zn_7080_OK.pkl
zinc	3c63	11	2	3c63_5	3c63_C_Zn_3341_OK.pkl
zinc	3h1k	5	1	3h1k_7	3h1k_D_Zn_32080_OK.pkl
zinc	4tzh	12	2	4tzh_8	4tzh_A_Zn_3183_OK.pkl
zinc	3oax	14	2	3oax_10	3oax_A_Zn_5626_OK.pkl
zinc	3qsu	10	1	3qsu_14	3qsu_C_Zn_7118_OK.pkl
zinc	5c0q	20	2	5c0q_21	5c0q_A_Zn_14185_OK.pkl
zinc	4q7r	9	1	4q7r_13	4q7r_B_Zn_3817_OK.pkl
zinc	5kb2	8	3	5kb2_1	5kb2_A_Zn_604_OK.pkl
zinc	1waa	5	1	1waa_3	1waa_B_Zn_4225_OK.pkl
zinc	4pxv	10	1	4pxv_1	4pxv_C_Zn_1386_OK.pkl
zinc	4fp8	8	1	4fp8_5	4fp8_B_Zn_22413_OK.pkl
zinc	1f1m	9	1	1f1m_3	1f1m_D_Zn_4905_OK.pkl
zinc	2ox8	24	4	2ox8_1	2ox8_A_Zn_4320_OK.pkl
zinc	2yhg	22	2	2yhg_4	2yhg_A_Zn_3276_OK.pkl
zinc	2g2n	14	3	2g2n_3	2g2n_C_Zn_3659_OK.pkl
zinc	2pli	5	1	2pli_11	2pli_A_Zn_2739_OK.pkl
zinc	4hks	7	2	4hks_1	4hks_A_Zn_2360_OK.pkl
zinc	5l2l	2	1	5l2l_4	5l2l_F_Zn_6110_OK.pkl
zinc	3rcc	11	1	3rcc_55	3rcc_B_Zn_17708_OK.pkl
zinc	3rfr	7	1	3rfr_2	3rfr_A_Zn_20222_OK.pkl
zinc	3pn5	13	2	3pn5_5	3pn5_A_Zn_1440_OK.pkl
zinc	3fid	10	2	3fid_5	3fid_A_Zn_4594_OK.pkl
zinc	3m97	10	1	3m97_2	3m97_X_Zn_914_OK.pkl
zinc	3s9c	15	1	3s9c_3	3s9c_A_Zn_1963_OK.pkl
zinc	3nac	2	1	3nac_2	3nac_H_Zn_3422_OK.pkl
zinc	2hzc	11	1	2hzc_2	2hzc_A_Zn_715_OK.pkl
zinc	4dgu	4	1	4dgu_4	4dgu_B_Zn_3467_OK.pkl
zinc	5ve9	1	1	5ve9_3	5ve9_A_Zn_4150_OK.pkl
zinc	2x6p	8	2	2x6p_3	2x6p_B_Zn_704_OK.pkl
zinc	3m7p	14	2	3m7p_7	3m7p_A_Zn_2441_OK.pkl
zinc	5wo1	7	1	5wo1_6	5wo1_B_Zn_3151_OK.pkl
zinc	2vad	15	2	2vad_2	2vad_A_Zn_1803_OK.pkl
zinc	3hyp	5	1	3hyp_2	3hyp_B_Zn_1910_OK.pkl
zinc	3wug	10	1	3wug_5	3wug_A_Zn_2481_OK.pkl
zinc	2ehs	10	1	2ehs_2	2ehs_A_Zn_606_OK.pkl
zinc	3n3u	18	2	3n3u_2	3n3u_A_Zn_2296_OK.pkl
zinc	4koy	9	1	4koy_3	4koy_A_Zn_1441_OK.pkl
zinc	2zum	12	2	2zum_4	2zum_A_Zn_3223_OK.pkl
zinc	1zzm	5	1	1zzm_3	1zzm_A_Zn_2044_OK.pkl
zinc	2vrs	8	1	2vrs_1	2vrs_A_Zn_4658_OK.pkl
zinc	1q9u	9	1	1q9u_4	1q9u_A_Zn_2102_OK.pkl
zinc	3a1z	17	2	3a1z_8	3a1z_A_Zn_6473_OK.pkl
zinc	1rhf	11	1	1rhf_1	1rhf_B_Zn_2734_OK.pkl
zinc	4p6p	21	1	4p6p_5	4p6p_A_Zn_3321_OK.pkl
zinc	4k1t	7	1	4k1t_3	4k1t_A_Zn_4676_OK.pkl
zinc	2bhb	18	2	2bhb_4	2bhb_A_Zn_3526_OK.pkl
zinc	4z8y	9	1	4z8y_5	4z8y_B_Zn_2654_OK.pkl
zinc	2y4y	8	1	2y4y_6	2y4y_A_Zn_2491_OK.pkl
zinc	1zr6	10	3	1zr6_3	1zr6_A_Zn_3787_OK.pkl
zinc	4clv	21	3	4clv_6	4clv_A_Zn_2242_OK.pkl
zinc	1t4k	9	1	1t4k_6	1t4k_B_Zn_6604_OK.pkl
zinc	5in3	34	4	5in3_1	5in3_B_Zn_10497_OK.pkl
zinc	5u9t	8	1	5u9t_2	5u9t_A_Zn_681_OK.pkl
zinc	3fm4	16	3	3fm4_8	3fm4_A_Zn_2419_OK.pkl
zinc	3b4n	18	2	3b4n_1	3b4n_B_Zn_4767_OK.pkl
zinc	2hh5	18	2	2hh5_3	2hh5_B_Zn_3376_OK.pkl
zinc	1jod	8	1	1jod_1	1jod_A_Zn_2616_OK.pkl
zinc	4q6q	24	4	4q6q_2	4q6q_A_Zn_3369_OK.pkl
zinc	3h7t	7	1	3h7t_3	3h7t_A_Zn_3543_OK.pkl
zinc	3fav	9	1	3fav_2	3fav_B_Zn_2328_OK.pkl
zinc	1mwo	20	2	1mwo_4	1mwo_A_Zn_3575_OK.pkl
zinc	1ekb	11	2	1ekb_2	1ekb_B_Zn_1916_OK.pkl
zinc	2w57	21	4	2w57_3	2w57_B_Zn_2105_OK.pkl
zinc	3r3q	11	1	3r3q_8	3r3q_A_Zn_1252_OK.pkl
zinc	1ibq	10	2	1ibq_7	1ibq_B_Zn_4886_OK.pkl
zinc	3bgo	9	1	3bgo_3	3bgo_S_Zn_2401_OK.pkl
zinc	3m4c	10	2	3m4c_1	3m4c_D_Zn_3533_OK.pkl
zinc	1bfv	9	2	1bfv_1	1bfv_L_Zn_1797_OK.pkl
zinc	1jaz	8	1	1jaz_3	1jaz_B_Zn_4605_OK.pkl
zinc	2z45	10	1	2z45_6	2z45_A_Zn_1772_OK.pkl
zinc	2chu	13	2	2chu_2	2chu_A_Zn_4347_OK.pkl
zinc	5cmq	24	2	5cmq_1	5cmq_A_Zn_1437_OK.pkl
zinc	3hpi	8	1	3hpi_6	3hpi_A_Zn_5777_OK.pkl
zinc	4wec	12	1	4wec_4	4wec_A_Zn_7542_OK.pkl
zinc	3tol	13	2	3tol_2	3tol_C_Zn_3333_OK.pkl
zinc	2ves	6	1	2ves_3	2ves_A_Zn_7019_OK.pkl
zinc	4xqb	7	1	4xqb_2	4xqb_A_Zn_4502_OK.pkl
zinc	2w88	4	1	2w88_4	2w88_B_Zn_2452_OK.pkl
zinc	2g7z	7	1	2g7z_6	2g7z_B_Zn_4213_OK.pkl
zinc	2vqg	11	2	2vqg_16	2vqg_E_Zn_5465_OK.pkl
zinc	5flx	9	2	5flx_65	5flx_a_Zn_80626_OK.pkl
zinc	3lat	5	1	3lat_4	3lat_A_Zn_3420_OK.pkl
zinc	3qw1	7	2	3qw1_1	3qw1_D_Zn_3503_OK.pkl
zinc	2rkn	16	2	2rkn_1	2rkn_A_Zn_669_OK.pkl
zinc	4hdt	8	1	4hdt_3	4hdt_A_Zn_2527_OK.pkl
zinc	2gbx	10	1	2gbx_12	2gbx_D_Zn_15077_OK.pkl
zinc	3kz0	8	1	3kz0_6	3kz0_C_Zn_2676_OK.pkl
zinc	1vk9	5	1	1vk9_1	1vk9_A_Zn_1158_OK.pkl
zinc	2p46	10	1	2p46_6	2p46_D_Zn_3659_OK.pkl
zinc	4myp	8	1	4myp_3	4myp_A_Zn_1912_OK.pkl
zinc	2xz0	13	1	2xz0_5	2xz0_C_Zn_9061_OK.pkl
zinc	2o6e	9	1	2o6e_1	2o6e_B_Zn_2572_OK.pkl
zinc	1waa	9	1	1waa_5	1waa_B_Zn_4229_OK.pkl
zinc	5ic5	16	3	5ic5_4	5ic5_A_Zn_1379_OK.pkl
zinc	3scr	15	2	3scr_1	3scr_A_Zn_7615_OK.pkl
zinc	2vrz	16	2	2vrz_2	2vrz_A_Zn_1530_OK.pkl
zinc	1yew	9	1	1yew_10	1yew_A_Zn_19771_OK.pkl
zinc	4pe3	9	1	4pe3_6	4pe3_A_Zn_4951_OK.pkl
zinc	1u0a	11	1	1u0a_3	1u0a_A_Zn_6898_OK.pkl
zinc	4gbm	15	1	4gbm_5	4gbm_A_Zn_2331_OK.pkl
zinc	3ubf	16	3	3ubf_1	3ubf_A_Zn_2348_OK.pkl
zinc	4nrz	9	1	4nrz_7	4nrz_L_Zn_6728_OK.pkl
zinc	3cp0	9	1	3cp0_2	3cp0_A_Zn_555_OK.pkl
zinc	3m9g	13	1	3m9g_1	3m9g_A_Zn_1578_OK.pkl
zinc	1k53	7	1	1k53_6	1k53_A_Zn_1145_OK.pkl
zinc	1h1o	9	1	1h1o_2	1h1o_A_Zn_2812_OK.pkl
zinc	2zwi	13	3	2zwi_1	2zwi_A_Zn_6121_OK.pkl
zinc	5fgw	14	1	5fgw_13	5fgw_D_Zn_7593_OK.pkl
zinc	4pud	20	3	4pud_3	4pud_A_Zn_3196_OK.pkl
zinc	100000000	10	3	1e08_2	1e08_D_Zn_5015_OK.pkl
zinc	4gqt	14	1	4gqt_1	4gqt_A_Zn_3366_OK.pkl
zinc	1sdx	7	1	1sdx_1	1sdx_A_Zn_2738_OK.pkl
zinc	4d1m	2	1	4d1m_2	4d1m_B_Zn_3977_OK.pkl
zinc	4aty	9	1	4aty_1	4aty_A_Zn_2220_OK.pkl
zinc	1wfx	8	1	1wfx_1	1wfx_A_Zn_1444_OK.pkl
zinc	5ho1	10	1	5ho1_1	5ho1_B_Zn_1347_OK.pkl
zinc	3sey	8	1	3sey_9	3sey_A_Zn_8634_OK.pkl
zinc	1kl9	6	1	1kl9_1	1kl9_A_Zn_1305_OK.pkl
zinc	4j4k	12	1	4j4k_2	4j4k_A_Zn_3049_OK.pkl
zinc	4ac1	12	1	4ac1_2	4ac1_X_Zn_2265_OK.pkl
zinc	2g2n	17	2	2g2n_12	2g2n_A_Zn_3643_OK.pkl
zinc	1ud9	11	1	1ud9_1	1ud9_A_Zn_7523_OK.pkl
zinc	1ve0	18	3	1ve0_1	1ve0_A_Zn_1056_OK.pkl
zinc	1c2l	23	2	1c2l_1	1c2l_A_Zn_3325_OK.pkl
zinc	4zlh	16	4	4zlh_1	4zlh_A_Zn_5065_OK.pkl
zinc	2j13	12	2	2j13_2	2j13_A_Zn_1762_OK.pkl
zinc	3iet	10	1	3iet_2	3iet_D_Zn_6661_OK.pkl
zinc	4ote	7	1	4ote_4	4ote_A_Zn_3724_OK.pkl
zinc	3iot	11	1	3iot_7	3iot_C_Zn_9184_OK.pkl
zinc	4p3x	10	2	4p3x_2	4p3x_A_Zn_2490_OK.pkl
zinc	1z8j	11	1	1z8j_2	1z8j_B_Zn_2329_OK.pkl
zinc	1y75	11	2	1y75_2	1y75_A_Zn_1802_OK.pkl
zinc	2d0w	6	1	2d0w_8	2d0w_B_Zn_2635_OK.pkl
zinc	3ubf	8	1	3ubf_6	3ubf_A_Zn_2356_OK.pkl
zinc	1jod	6	1	1jod_1	1jod_B_Zn_2649_OK.pkl
zinc	4kmb	9	1	4kmb_4	4kmb_1_Zn_3528_OK.pkl
zinc	3q70	7	1	3q70_2	3q70_A_Zn_2548_OK.pkl
zinc	2zc0	18	1	2zc0_1	2zc0_D_Zn_12515_OK.pkl
zinc	3li2	10	2	3li2_2	3li2_A_Zn_4688_OK.pkl
zinc	3lkv	13	2	3lkv_1	3lkv_A_Zn_2187_OK.pkl
zinc	1rp0	39	2	1rp0_2	1rp0_A_Zn_4165_OK.pkl
zinc	7mdh	10	1	7mdh_13	7mdh_B_Zn_10864_OK.pkl
zinc	4ne7	7	1	4ne7_2	4ne7_A_Zn_2544_OK.pkl
zinc	2vtg	8	1	2vtg_2	2vtg_A_Zn_899_OK.pkl
zinc	4o6s	9	1	4o6s_2	4o6s_A_Zn_1425_OK.pkl
zinc	2p1h	13	2	2p1h_3	2p1h_A_Zn_756_OK.pkl
zinc	4dwz	18	2	4dwz_7	4dwz_B_Zn_12059_OK.pkl
zinc	4aoj	16	3	4aoj_3	4aoj_A_Zn_6273_OK.pkl
zinc	4pe3	9	1	4pe3_10	4pe3_A_Zn_4943_OK.pkl
zinc	2izo	8	1	2izo_1	2izo_A_Zn_5729_OK.pkl
zinc	1uqw	8	1	1uqw_3	1uqw_A_Zn_7638_OK.pkl
zinc	3kz0	11	2	3kz0_7	3kz0_B_Zn_2687_OK.pkl
zinc	3nq1	7	1	3nq1_5	3nq1_A_Zn_4661_OK.pkl
zinc	1nlx	6	1	1nlx_9	1nlx_L_Zn_11141_OK.pkl
zinc	1jod	11	2	1jod_6	1jod_B_Zn_2645_OK.pkl
zinc	3vyq	2	1	3vyq_2	3vyq_D_Zn_1470_OK.pkl
zinc	4b9p	13	2	4b9p_1	4b9p_A_Zn_1415_OK.pkl
zinc	2q5b	10	2	2q5b_2	2q5b_C_Zn_2448_OK.pkl
zinc	4d0y	8	1	4d0y_8	4d0y_B_Zn_2957_OK.pkl
zinc	3phx	9	1	3phx_6	3phx_A_Zn_1933_OK.pkl
zinc	3n12	16	2	3n12_1	3n12_A_Zn_2563_OK.pkl
zinc	4k0d	12	1	4k0d_3	4k0d_B_Zn_2064_OK.pkl
zinc	1job	5	1	1job_5	1job_A_Zn_1323_OK.pkl
zinc	4evb	6	1	4evb_2	4evb_A_Zn_1185_OK.pkl
zinc	4w4o	6	1	4w4o_2	4w4o_C_Zn_5843_OK.pkl
zinc	2hi7	10	1	2hi7_1	2hi7_A_Zn_2559_OK.pkl
zinc	2vqk	9	1	2vqk_4	2vqk_A_Zn_553_OK.pkl
zinc	1hfe	7	1	1hfe_6	1hfe_S_Zn_7780_OK.pkl
zinc	4fvk	16	2	4fvk_6	4fvk_A_Zn_5756_OK.pkl
zinc	1nlx	7	1	1nlx_11	1nlx_I_Zn_11139_OK.pkl
zinc	2rc5	15	2	2rc5_1	2rc5_A_Zn_9545_OK.pkl
zinc	1u7j	12	1	1u7j_1	1u7j_A_Zn_1654_OK.pkl
zinc	1sed	10	2	1sed_2	1sed_C_Zn_2908_OK.pkl
zinc	4m0c	14	2	4m0c_2	4m0c_A_Zn_3399_OK.pkl
zinc	4v1z	23	3	4v1z_2	4v1z_A_Zn_3442_OK.pkl
zinc	5f1c	9	1	5f1c_12	5f1c_A_Zn_7836_OK.pkl
zinc	3gyy	21	2	3gyy_7	3gyy_A_Zn_9831_OK.pkl
zinc	3rcc	13	1	3rcc_27	3rcc_J_Zn_17741_OK.pkl
zinc	3m9g	8	1	3m9g_3	3m9g_A_Zn_1574_OK.pkl
zinc	3mcx	6	1	3mcx_6	3mcx_A_Zn_3762_OK.pkl
zinc	4xrn	7	1	4xrn_5	4xrn_B_Zn_3558_OK.pkl
zinc	4k96	18	1	4k96_1	4k96_B_Zn_7265_OK.pkl
zinc	4gwd	27	2	4gwd_2	4gwd_A_Zn_4763_OK.pkl
zinc	1f35	13	2	1f35_7	1f35_B_Zn_2655_OK.pkl
zinc	2021-02-04	16	2	4feb_34	4feb_B_Zn_9484_OK.pkl
zinc	4ote	15	2	4ote_7	4ote_A_Zn_3728_OK.pkl
zinc	2qfi	11	1	2qfi_1	2qfi_A_Zn_4414_OK.pkl
zinc	5k6i	10	1	5k6i_1	5k6i_F_Zn_3464_OK.pkl
zinc	1jke	6	1	1jke_9	1jke_D_Zn_4474_OK.pkl
zinc	3pe8	23	2	3pe8_1	3pe8_A_Zn_1651_OK.pkl
zinc	3sey	8	1	3sey_9	3sey_A_Zn_8638_OK.pkl
zinc	7mdh	19	2	7mdh_10	7mdh_D_Zn_10870_OK.pkl
zinc	4fil	12	1	4fil_30	4fil_D_Zn_8364_OK.pkl
zinc	4c82	12	1	4c82_1	4c82_A_Zn_1216_OK.pkl
zinc	1s03	6	1	1s03_13	1s03_G_Zn_3950_OK.pkl
zinc	4dwc	17	2	4dwc_2	4dwc_A_Zn_2733_OK.pkl
zinc	1waa	12	1	1waa_15	1waa_D_Zn_4227_OK.pkl
zinc	4oxd	6	1	4oxd_10	4oxd_E_Zn_7102_OK.pkl
zinc	2gyq	34	4	2gyq_3	2gyq_A_Zn_2774_OK.pkl
zinc	3swn	7	1	3swn_13	3swn_R_Zn_6773_OK.pkl
zinc	4hcg	25	3	4hcg_1	4hcg_A_Zn_1507_OK.pkl
zinc	5d88	14	2	5d88_1	5d88_A_Zn_3861_OK.pkl
zinc	2q5b	12	1	2q5b_3	2q5b_B_Zn_2437_OK.pkl
zinc	2p1h	10	2	2p1h_4	2p1h_A_Zn_760_OK.pkl
zinc	3fym	14	2	3fym_1	3fym_A_Zn_702_OK.pkl
zinc	1m5e	4	1	1m5e_2	1m5e_B_Zn_6151_OK.pkl
zinc	4n7l	11	1	4n7l_5	4n7l_M_Zn_6936_OK.pkl
zinc	4n7k	33	1	4n7k_6	4n7k_M_Zn_6999_OK.pkl
zinc	1aol	6	1	1aol_1	1aol_A_Zn_1815_OK.pkl
zinc	4pue	13	1	4pue_2	4pue_A_Zn_3124_OK.pkl
zinc	1qx2	8	1	1qx2_2	1qx2_B_Zn_1234_OK.pkl
zinc	1xx4	15	1	1xx4_1	1xx4_A_Zn_2024_OK.pkl
zinc	1dkh	12	1	1dkh_1	1dkh_A_Zn_1254_OK.pkl
zinc	4bf7	15	2	4bf7_12	4bf7_A_Zn_5101_OK.pkl
zinc	1k4p	18	2	1k4p_1	1k4p_A_Zn_1645_OK.pkl
zinc	4ftf	7	1	4ftf_3	4ftf_A_Zn_853_OK.pkl
zinc	4lw9	8	3	4lw9_7	4lw9_D_Zn_10961_OK.pkl
zinc	2pkp	12	2	2pkp_1	2pkp_A_Zn_1288_OK.pkl
zinc	1q9u	12	2	1q9u_1	1q9u_B_Zn_2116_OK.pkl
zinc	2j44	11	2	2j44_2	2j44_A_Zn_1803_OK.pkl
zinc	4fed	6	1	4fed_5	4fed_C_Zn_9393_OK.pkl
zinc	4kjm	8	1	4kjm_4	4kjm_A_Zn_1787_OK.pkl
zinc	4kw9	11	1	4kw9_2	4kw9_A_Zn_3388_OK.pkl
zinc	5xlk	11	2	5xlk_7	5xlk_C_Zn_4008_OK.pkl
zinc	1ud9	9	1	1ud9_15	1ud9_D_Zn_7539_OK.pkl
zinc	3ls6	12	1	3ls6_8	3ls6_A_Zn_3088_OK.pkl
zinc	3ucy	6	2	3ucy_3	3ucy_A_Zn_609_OK.pkl
zinc	4m6g	14	1	4m6g_2	4m6g_A_Zn_1584_OK.pkl
zinc	3im4	4	1	3im4_2	3im4_B_Zn_1030_OK.pkl
zinc	2yjp	8	1	2yjp_4	2yjp_B_Zn_5678_OK.pkl
zinc	1q9u	9	2	1q9u_1	1q9u_B_Zn_2108_OK.pkl
zinc	4d1l	6	1	4d1l_2	4d1l_B_Zn_1946_OK.pkl
zinc	3lat	11	1	3lat_1	3lat_B_Zn_3438_OK.pkl
zinc	3c63	8	1	3c63_5	3c63_D_Zn_3341_OK.pkl
zinc	2di3	34	4	2di3_2	2di3_A_Zn_3525_OK.pkl
zinc	4oxd	11	2	4oxd_13	4oxd_B_Zn_7080_OK.pkl
zinc	4wwu	6	1	4wwu_1	4wwu_J_Zn_37519_OK.pkl
zinc	4odr	16	2	4odr_2	4odr_A_Zn_1705_OK.pkl
zinc	4a0x	15	2	4a0x_2	4a0x_A_Zn_1464_OK.pkl
zinc	1jaz	23	2	1jaz_2	1jaz_A_Zn_4603_OK.pkl
zinc	2z45	11	1	2z45_3	2z45_B_Zn_1774_OK.pkl
zinc	4q6p	6	1	4q6p_9	4q6p_A_Zn_3371_OK.pkl
zinc	4n07	7	1	4n07_4	4n07_A_Zn_6311_OK.pkl
zinc	1ud9	8	1	1ud9_12	1ud9_A_Zn_7519_OK.pkl
zinc	3csv	16	2	3csv_2	3csv_A_Zn_2558_OK.pkl
zinc	4z8y	15	2	4z8y_4	4z8y_A_Zn_2623_OK.pkl
zinc	3gyy	11	1	3gyy_2	3gyy_D_Zn_9856_OK.pkl
zinc	2iv0	6	2	2iv0_9	2iv0_B_Zn_6464_OK.pkl
zinc	1gud	7	1	1gud_2	1gud_B_Zn_4274_OK.pkl
zinc	1y7p	17	4	1y7p_3	1y7p_A_Zn_4910_OK.pkl
zinc	3hff	5	1	3hff_2	3hff_A_Zn_823_OK.pkl
zinc	4r7p	15	2	4r7p_5	4r7p_A_Zn_15389_OK.pkl
zinc	4oy6	5	1	4oy6_2	4oy6_A_Zn_1491_OK.pkl
zinc	3qzc	8	1	3qzc_9	3qzc_B_Zn_1837_OK.pkl
zinc	4kw9	18	2	4kw9_5	4kw9_A_Zn_3384_OK.pkl
zinc	2vqg	7	1	2vqg_14	2vqg_B_Zn_5418_OK.pkl
zinc	3eip	7	1	3eip_1	3eip_A_Zn_1389_OK.pkl
zinc	4hy0	8	1	4hy0_2	4hy0_B_Zn_6366_OK.pkl
zinc	4bf7	8	1	4bf7_4	4bf7_A_Zn_5113_OK.pkl
zinc	3ebz	11	1	3ebz_1	3ebz_B_Zn_1644_OK.pkl
zinc	2vql	15	1	2vql_6	2vql_A_Zn_2236_OK.pkl
zinc	4wsq	9	1	4wsq_1	4wsq_B_Zn_4951_OK.pkl
zinc	3rf5	6	1	3rf5_7	3rf5_A_Zn_2727_OK.pkl
zinc	4jnj	12	2	4jnj_1	4jnj_B_Zn_3544_OK.pkl
zinc	3u94	10	2	3u94_4	3u94_A_Zn_16184_OK.pkl
zinc	2imz	15	2	2imz_1	2imz_A_Zn_2258_OK.pkl
zinc	2fad	7	1	2fad_7	2fad_A_Zn_1202_OK.pkl
zinc	5buo	16	1	5buo_5	5buo_A_Zn_1596_OK.pkl
zinc	1zlh	9	1	1zlh_1	1zlh_B_Zn_2905_OK.pkl
zinc	4i68	9	1	4i68_1	4i68_A_Zn_735_OK.pkl
zinc	1waa	12	1	1waa_21	1waa_A_Zn_4240_OK.pkl
zinc	2j1m	10	2	2j1m_3	2j1m_A_Zn_7423_OK.pkl
zinc	2v25	11	1	2v25_2	2v25_B_Zn_3687_OK.pkl
zinc	1zjl	11	2	1zjl_2	1zjl_A_Zn_2874_OK.pkl
zinc	2xgw	8	1	2xgw_1	2xgw_A_Zn_1324_OK.pkl
zinc	1ycg	6	1	1ycg_5	1ycg_B_Zn_12509_OK.pkl
zinc	3ubf	3	1	3ubf_4	3ubf_A_Zn_2360_OK.pkl
zinc	3cvd	7	1	3cvd_4	3cvd_A_Zn_2480_OK.pkl
zinc	1l7o	11	2	1l7o_3	1l7o_B_Zn_3207_OK.pkl
zinc	2ox8	29	3	2ox8_9	2ox8_B_Zn_4326_OK.pkl
zinc	3tol	9	1	3tol_2	3tol_D_Zn_3333_OK.pkl
zinc	4esj	13	2	4esj_2	4esj_A_Zn_4996_OK.pkl
zinc	3st1	16	2	3st1_1	3st1_A_Zn_1595_OK.pkl
zinc	4dgu	7	1	4dgu_6	4dgu_A_Zn_3461_OK.pkl
zinc	4p6p	11	1	4p6p_2	4p6p_B_Zn_3339_OK.pkl
zinc	2esl	8	1	2esl_3	2esl_B_Zn_8840_OK.pkl
zinc	3gzu	9	1	3gzu_5	3gzu_N_Zn_54010_OK.pkl
zinc	1u0a	14	2	1u0a_7	1u0a_B_Zn_6945_OK.pkl
zinc	3byw	11	2	3byw_11	3byw_E_Zn_9507_OK.pkl
zinc	2byo	6	2	2byo_5	2byo_A_Zn_1350_OK.pkl
zinc	2r2z	16	2	2r2z_2	2r2z_A_Zn_747_OK.pkl
zinc	2f3d	21	2	2f3d_1	2f3d_A_Zn_2528_OK.pkl
zinc	3ls6	6	1	3ls6_2	3ls6_B_Zn_3112_OK.pkl
zinc	2cb8	6	1	2cb8_5	2cb8_A_Zn_1625_OK.pkl
zinc	3iot	11	1	3iot_12	3iot_B_Zn_9186_OK.pkl
zinc	3mbg	9	1	3mbg_11	3mbg_A_Zn_3019_OK.pkl
zinc	4kjm	9	1	4kjm_8	4kjm_B_Zn_1808_OK.pkl
zinc	3m4c	11	1	3m4c_1	3m4c_C_Zn_3533_OK.pkl
zinc	1nlx	12	1	1nlx_8	1nlx_N_Zn_11158_OK.pkl
zinc	3vek	12	1	3vek_6	3vek_F_Zn_3158_OK.pkl
zinc	2pdo	5	2	2pdo_3	2pdo_E_Zn_9644_OK.pkl
zinc	3iab	9	1	3iab_1	3iab_B_Zn_3038_OK.pkl
zinc	2yc5	17	2	2yc5_6	2yc5_A_Zn_1807_OK.pkl
zinc	4p6p	10	1	4p6p_4	4p6p_B_Zn_3344_OK.pkl
zinc	2z45	7	1	2z45_5	2z45_B_Zn_1766_OK.pkl
zinc	1taf	6	1	1taf_7	1taf_A_Zn_1088_OK.pkl
zinc	2hqk	4	1	2hqk_1	2hqk_A_Zn_1813_OK.pkl
zinc	3fns	7	2	3fns_4	3fns_A_Zn_5186_OK.pkl
zinc	2ejc	15	1	2ejc_5	2ejc_A_Zn_2313_OK.pkl
zinc	4k6t	5	1	4k6t_13	4k6t_B_Zn_8856_OK.pkl
zinc	4gsz	36	4	4gsz_1	4gsz_A_Zn_4762_OK.pkl
zinc	2xs2	6	1	2xs2_1	2xs2_A_Zn_843_OK.pkl
zinc	1vpy	7	1	1vpy_3	1vpy_A_Zn_2002_OK.pkl
zinc	5f1c	9	1	5f1c_10	5f1c_A_Zn_7833_OK.pkl
zinc	3gyy	9	2	3gyy_19	3gyy_A_Zn_9834_OK.pkl
zinc	2vqh	10	1	2vqh_4	2vqh_B_Zn_1133_OK.pkl
zinc	4aap	2	1	4aap_2	4aap_B_Zn_3698_OK.pkl
zinc	2ch9	4	1	2ch9_3	2ch9_A_Zn_1097_OK.pkl
zinc	4m0c	7	1	4m0c_1	4m0c_B_Zn_3438_OK.pkl
zinc	4y7o	14	3	4y7o_3	4y7o_A_Zn_5523_OK.pkl
zinc	3qvy	12	2	3qvy_11	3qvy_D_Zn_3445_OK.pkl
zinc	1jke	7	1	1jke_6	1jke_D_Zn_4471_OK.pkl
zinc	2vqk	14	1	2vqk_1	2vqk_A_Zn_548_OK.pkl
zinc	3pbj	8	1	3pbj_3	3pbj_C_Zn_1365_OK.pkl
zinc	2021-02-04	6	1	4feb_27	4feb_B_Zn_9481_OK.pkl
zinc	3io9	11	1	3io9_1	3io9_A_Zn_1356_OK.pkl
zinc	2ves	10	2	2ves_6	2ves_C_Zn_7018_OK.pkl
zinc	3v4j	6	2	3v4j_3	3v4j_B_Zn_2908_OK.pkl
zinc	3b4n	19	2	3b4n_2	3b4n_A_Zn_4752_OK.pkl
zinc	9icv	20	2	9icv_2	9icv_A_Zn_2920_OK.pkl
zinc	2as9	9	1	2as9_1	2as9_A_Zn_3046_OK.pkl
zinc	4pe3	11	1	4pe3_4	4pe3_A_Zn_4946_OK.pkl
zinc	1l0i	9	1	1l0i_3	1l0i_A_Zn_624_OK.pkl
zinc	2vrz	7	1	2vrz_5	2vrz_A_Zn_1527_OK.pkl
zinc	3qu6	5	1	3qu6_6	3qu6_B_Zn_2387_OK.pkl
zinc	3vuv	15	2	3vuv_4	3vuv_A_Zn_2360_OK.pkl
zinc	3gsh	12	2	3gsh_1	3gsh_A_Zn_1414_OK.pkl
zinc	1cg2	10	1	1cg2_2	1cg2_A_Zn_11129_OK.pkl
zinc	3phx	13	1	3phx_7	3phx_A_Zn_1936_OK.pkl
zinc	1xkf	10	1	1xkf_1	1xkf_A_Zn_1816_OK.pkl
zinc	4gqt	6	1	4gqt_2	4gqt_A_Zn_3371_OK.pkl
zinc	4ao7	12	1	4ao7_1	4ao7_A_Zn_1767_OK.pkl
zinc	3m4c	9	1	3m4c_5	3m4c_B_Zn_3438_OK.pkl
zinc	1dv6	8	3	1dv6_12	1dv6_T_Zn_13915_OK.pkl
zinc	1dy1	2	1	1dy1_2	1dy1_A_Zn_1423_OK.pkl
zinc	1uqw	6	1	1uqw_4	1uqw_A_Zn_7640_OK.pkl
zinc	2w0d	8	1	2w0d_9	2w0d_A_Zn_5077_OK.pkl
zinc	3ifj	16	2	3ifj_2	3ifj_A_Zn_2177_OK.pkl
zinc	2xev	22	3	2xev_5	2xev_A_Zn_3019_OK.pkl
zinc	3tom	13	2	3tom_4	3tom_B_Zn_3332_OK.pkl
zinc	4bwz	18	3	4bwz_2	4bwz_A_Zn_2824_OK.pkl
zinc	2y4y	10	1	2y4y_5	2y4y_C_Zn_2482_OK.pkl
zinc	4ote	4	1	4ote_3	4ote_A_Zn_3733_OK.pkl
zinc	2w0m	18	2	2w0m_2	2w0m_A_Zn_1790_OK.pkl
zinc	3gyy	9	1	3gyy_14	3gyy_A_Zn_9857_OK.pkl
zinc	3wi9	10	1	3wi9_6	3wi9_A_Zn_2381_OK.pkl
zinc	4dwz	12	1	4dwz_6	4dwz_F_Zn_12079_OK.pkl
zinc	2jjl	6	1	2jjl_2	2jjl_A_Zn_1561_OK.pkl
zinc	3qg6	6	1	3qg6_7	3qg6_A_Zn_6702_OK.pkl
zinc	3gyy	16	2	3gyy_17	3gyy_A_Zn_9826_OK.pkl
zinc	2wwn	5	1	2wwn_2	2wwn_A_Zn_2217_OK.pkl
zinc	4pi2	12	2	4pi2_1	4pi2_C_Zn_20986_OK.pkl
zinc	3s6l	7	1	3s6l_16	3s6l_A_Zn_4948_OK.pkl
zinc	4u08	10	1	4u08_4	4u08_A_Zn_6329_OK.pkl
zinc	1y7w	11	1	1y7w_5	1y7w_A_Zn_4261_OK.pkl
zinc	3ubf	21	3	3ubf_7	3ubf_A_Zn_2353_OK.pkl
zinc	4d1m	8	1	4d1m_1	4d1m_F_Zn_3978_OK.pkl
zinc	1l0i	12	2	1l0i_1	1l0i_A_Zn_628_OK.pkl
zinc	1nw2	9	1	1nw2_8	1nw2_H_Zn_6498_OK.pkl
zinc	4lqf	8	1	4lqf_1	4lqf_L_Zn_3911_OK.pkl
zinc	3fsr	13	4	3fsr_5	3fsr_A_Zn_10698_OK.pkl
zinc	3rym	8	2	3rym_3	3rym_B_Zn_3240_OK.pkl
zinc	4wnt	8	2	4wnt_3	4wnt_A_Zn_7290_OK.pkl
zinc	4pxv	7	1	4pxv_2	4pxv_A_Zn_1387_OK.pkl
zinc	5cvi	13	2	5cvi_3	5cvi_A_Zn_3482_OK.pkl
zinc	4ys4	11	1	4ys4_1	4ys4_A_Zn_2091_OK.pkl
zinc	4q7r	10	1	4q7r_5	4q7r_A_Zn_3822_OK.pkl
zinc	1sw1	10	2	1sw1_3	1sw1_B_Zn_4339_OK.pkl
zinc	4fil	4	1	4fil_52	4fil_D_Zn_8373_OK.pkl
zinc	2jjz	15	1	2jjz_2	2jjz_B_Zn_3416_OK.pkl
zinc	2fad	9	1	2fad_6	2fad_A_Zn_1198_OK.pkl
zinc	3sey	15	2	3sey_12	3sey_C_Zn_8693_OK.pkl
zinc	4fed	7	1	4fed_15	4fed_A_Zn_9373_OK.pkl
zinc	2vs0	8	1	2vs0_3	2vs0_A_Zn_1392_OK.pkl
zinc	2pig	11	1	2pig_1	2pig_A_Zn_4889_OK.pkl
zinc	1iau	13	2	1iau_2	1iau_A_Zn_1920_OK.pkl
zinc	5abx	4	1	5abx_2	5abx_B_Zn_3543_OK.pkl
zinc	3psq	13	2	3psq_2	3psq_B_Zn_3142_OK.pkl
zinc	2eul	9	1	2eul_6	2eul_A_Zn_4818_OK.pkl
zinc	4yci	7	1	4yci_4	4yci_C_Zn_4736_OK.pkl
zinc	3u79	9	1	3u79_1	3u79_C_Zn_13976_OK.pkl
zinc	3qu6	6	2	3qu6_6	3qu6_B_Zn_2395_OK.pkl
zinc	3a1z	7	1	3a1z_1	3a1z_D_Zn_6493_OK.pkl
zinc	4rs3	6	1	4rs3_9	4rs3_A_Zn_2356_OK.pkl
zinc	1b0n	10	1	1b0n_2	1b0n_A_Zn_1116_OK.pkl
zinc	2zwr	13	1	2zwr_3	2zwr_A_Zn_3068_OK.pkl
zinc	5vkc	11	2	5vkc_6	5vkc_B_Zn_2450_OK.pkl
zinc	2vqg	7	1	2vqg_9	2vqg_C_Zn_5462_OK.pkl
zinc	5fgw	12	1	5fgw_25	5fgw_C_Zn_7577_OK.pkl
zinc	4ac1	17	1	4ac1_1	4ac1_X_Zn_2260_OK.pkl
zinc	5kz6	10	1	5kz6_5	5kz6_A_Zn_5672_OK.pkl
zinc	4wmr	25	1	4wmr_1	4wmr_A_Zn_1184_OK.pkl
zinc	3j9s	9	1	3j9s_3	3j9s_A_Zn_3164_OK.pkl
zinc	2ppt	22	2	2ppt_1	2ppt_B_Zn_2139_OK.pkl
zinc	3ef7	8	1	3ef7_13	3ef7_A_Zn_7274_OK.pkl
zinc	1ms7	4	1	1ms7_3	1ms7_B_Zn_6072_OK.pkl
zinc	2g2n	13	2	2g2n_1	2g2n_A_Zn_3646_OK.pkl
zinc	1ue1	12	2	1ue1_1	1ue1_B_Zn_1728_OK.pkl
zinc	4nj9	7	1	4nj9_3	4nj9_H_Zn_3339_OK.pkl
zinc	2ves	12	2	2ves_1	2ves_C_Zn_6981_OK.pkl
zinc	1waa	6	1	1waa_4	1waa_A_Zn_4226_OK.pkl
zinc	3iab	9	2	3iab_2	3iab_B_Zn_3040_OK.pkl
zinc	3ubf	3	1	3ubf_10	3ubf_A_Zn_2365_OK.pkl
zinc	1gr0	48	1	1gr0_2	1gr0_A_Zn_2552_OK.pkl
zinc	3u94	21	2	3u94_10	3u94_D_Zn_16250_OK.pkl
zinc	1ci3	14	2	1ci3_2	1ci3_M_Zn_1888_OK.pkl
zinc	4d0y	11	1	4d0y_1	4d0y_B_Zn_2968_OK.pkl
zinc	2vql	8	1	2vql_3	2vql_A_Zn_2250_OK.pkl
zinc	3r8b	11	1	3r8b_18	3r8b_I_Zn_21907_OK.pkl
zinc	2vqh	11	1	2vqh_2	2vqh_B_Zn_1117_OK.pkl
zinc	4y7l	6	1	4y7l_1	4y7l_B_Zn_3800_OK.pkl
zinc	3gdf	11	1	3gdf_3	3gdf_C_Zn_7999_OK.pkl
zinc	2hvf	8	1	2hvf_3	2hvf_A_Zn_413_OK.pkl
zinc	3qu1	5	1	3qu1_2	3qu1_B_Zn_2789_OK.pkl
zinc	4nj9	21	2	4nj9_2	4nj9_L_Zn_3305_OK.pkl
zinc	2o3z	16	2	2o3z_4	2o3z_B_Zn_4371_OK.pkl
zinc	3iso	11	2	3iso_2	3iso_B_Zn_3609_OK.pkl
zinc	3kwo	8	1	3kwo_2	3kwo_A_Zn_4878_OK.pkl
zinc	3cpm	9	2	3cpm_3	3cpm_A_Zn_1487_OK.pkl
zinc	5lyi	21	2	5lyi_3	5lyi_A_Zn_2455_OK.pkl
zinc	4bf7	12	1	4bf7_6	4bf7_A_Zn_5108_OK.pkl
zinc	4oy6	9	1	4oy6_10	4oy6_A_Zn_1494_OK.pkl
zinc	1mwq	7	1	1mwq_5	1mwq_B_Zn_1739_OK.pkl
zinc	3m52	7	1	3m52_1	3m52_B_Zn_1800_OK.pkl
zinc	3ewf	4	1	3ewf_1	3ewf_B_Zn_11547_OK.pkl
zinc	2iv0	18	2	2iv0_5	2iv0_B_Zn_6461_OK.pkl
zinc	4mth	18	1	4mth_2	4mth_A_Zn_1094_OK.pkl
zinc	4n3v	7	1	4n3v_2	4n3v_A_Zn_2806_OK.pkl
zinc	2eim	23	3	2eim_5	2eim_P_Zn_30127_OK.pkl
zinc	3pjn	12	2	3pjn_1	3pjn_A_Zn_2520_OK.pkl
zinc	1xq0	5	1	1xq0_2	1xq0_A_Zn_2061_OK.pkl
zinc	3hpi	9	1	3hpi_5	3hpi_B_Zn_5778_OK.pkl
zinc	2xq8	7	1	2xq8_1	2xq8_C_Zn_12657_OK.pkl
zinc	2pli	4	1	2pli_1	2pli_B_Zn_2724_OK.pkl
zinc	3gl6	7	2	3gl6_3	3gl6_A_Zn_469_OK.pkl
zinc	2c5w	16	2	2c5w_3	2c5w_B_Zn_3174_OK.pkl
zinc	1kea	11	2	1kea_1	1kea_A_Zn_1784_OK.pkl
zinc	3mhx	10	1	3mhx_1	3mhx_A_Zn_1283_OK.pkl
zinc	1j9y	10	1	1j9y_3	1j9y_A_Zn_2727_OK.pkl
zinc	4yci	8	1	4yci_2	4yci_B_Zn_4734_OK.pkl
zinc	2ejc	8	1	2ejc_15	2ejc_A_Zn_2308_OK.pkl
zinc	2x4h	9	1	2x4h_9	2x4h_B_Zn_4217_OK.pkl
zinc	1ete	7	1	1ete_2	1ete_A_Zn_4278_OK.pkl
zinc	2p9x	7	1	2p9x_1	2p9x_C_Zn_3056_OK.pkl
zinc	3ebz	9	1	3ebz_2	3ebz_B_Zn_1641_OK.pkl
zinc	1waa	5	1	1waa_7	1waa_A_Zn_4245_OK.pkl
zinc	2j1m	9	1	2j1m_2	2j1m_A_Zn_7426_OK.pkl
zinc	1nlx	6	1	1nlx_11	1nlx_M_Zn_11140_OK.pkl
zinc	2d1n	6	1	2d1n_8	2d1n_B_Zn_2652_OK.pkl
zinc	3ls6	14	1	3ls6_7	3ls6_B_Zn_3109_OK.pkl
zinc	3b4n	3	1	3b4n_1	3b4n_A_Zn_4768_OK.pkl
zinc	5buo	18	2	5buo_7	5buo_A_Zn_1593_OK.pkl
zinc	1nze	10	1	1nze_1	1nze_A_Zn_878_OK.pkl
zinc	3hq2	10	2	3hq2_2	3hq2_B_Zn_8182_OK.pkl
zinc	3rja	14	2	3rja_2	3rja_A_Zn_3860_OK.pkl
zinc	3r8b	8	1	3r8b_8	3r8b_B_Zn_21888_OK.pkl
zinc	3b0z	7	1	3b0z_4	3b0z_A_Zn_995_OK.pkl
zinc	5imt	17	1	5imt_3	5imt_A_Zn_8388_OK.pkl
zinc	3byw	9	1	3byw_8	3byw_E_Zn_9510_OK.pkl
zinc	3rcc	15	2	3rcc_4	3rcc_N_Zn_17757_OK.pkl
zinc	1jod	7	1	1jod_1	1jod_B_Zn_2615_OK.pkl
zinc	1ete	7	2	1ete_4	1ete_B_Zn_4281_OK.pkl
zinc	4dlm	8	1	4dlm_6	4dlm_A_Zn_2303_OK.pkl
zinc	3g7l	11	1	3g7l_3	3g7l_A_Zn_1066_OK.pkl
zinc	5bvr	16	2	5bvr_1	5bvr_A_Zn_3775_OK.pkl
zinc	4wb7	3	1	4wb7_1	4wb7_I_Zn_7155_OK.pkl
zinc	1xvx	6	1	1xvx_2	1xvx_A_Zn_2391_OK.pkl
zinc	1udv	15	3	1udv_1	1udv_A_Zn_1411_OK.pkl
zinc	2gpy	7	1	2gpy_2	2gpy_A_Zn_3182_OK.pkl
zinc	2ejc	11	1	2ejc_6	2ejc_A_Zn_2304_OK.pkl
zinc	3fmu	17	3	3fmu_1	3fmu_A_Zn_4872_OK.pkl
zinc	3r8b	11	2	3r8b_5	3r8b_P_Zn_21886_OK.pkl
zinc	3pyk	36	3	3pyk_1	3pyk_A_Zn_2128_OK.pkl
zinc	3qzc	11	2	3qzc_8	3qzc_B_Zn_1843_OK.pkl
zinc	4icq	25	3	4icq_1	4icq_B_Zn_6371_OK.pkl
zinc	3q94	9	1	3q94_6	3q94_B_Zn_4268_OK.pkl
zinc	4pud	4	1	4pud_6	4pud_A_Zn_3200_OK.pkl
zinc	4d0y	10	2	4d0y_2	4d0y_B_Zn_2964_OK.pkl
zinc	1ud9	6	1	1ud9_7	1ud9_D_Zn_7522_OK.pkl
zinc	2jjz	8	1	2jjz_5	2jjz_C_Zn_3418_OK.pkl
zinc	2o6e	14	2	2o6e_5	2o6e_A_Zn_2571_OK.pkl
zinc	2cye	16	2	2cye_3	2cye_B_Zn_4148_OK.pkl
zinc	4d7v	10	1	4d7v_4	4d7v_A_Zn_3348_OK.pkl
zinc	3bpu	12	2	3bpu_1	3bpu_A_Zn_639_OK.pkl
zinc	3jpy	12	2	3jpy_3	3jpy_A_Zn_2645_OK.pkl
zinc	4xry	13	1	4xry_5	4xry_A_Zn_14450_OK.pkl
zinc	4q7r	6	1	4q7r_1	4q7r_A_Zn_3818_OK.pkl
zinc	4u09	12	1	4u09_2	4u09_A_Zn_6385_OK.pkl
zinc	4lcz	6	1	4lcz_40	4lcz_C_Zn_7861_OK.pkl
zinc	4bf7	11	2	4bf7_11	4bf7_A_Zn_5104_OK.pkl
zinc	7mdh	15	3	7mdh_5	7mdh_A_Zn_10858_OK.pkl
zinc	2qsw	10	2	2qsw_2	2qsw_A_Zn_806_OK.pkl
zinc	1r4n	10	1	1r4n_1	1r4n_H_Zn_31632_OK.pkl
zinc	4xqb	10	2	4xqb_4	4xqb_A_Zn_4497_OK.pkl
zinc	3oq3	10	1	3oq3_1	3oq3_B_Zn_3977_OK.pkl
zinc	1yew	3	1	1yew_2	1yew_C_Zn_19773_OK.pkl
zinc	3ie4	6	1	3ie4_5	3ie4_A_Zn_1618_OK.pkl
zinc	4guj	6	1	4guj_3	4guj_B_Zn_3938_OK.pkl
zinc	2uxa	4	1	2uxa_4	2uxa_B_Zn_6119_OK.pkl
zinc	4ege	7	1	4ege_4	4ege_A_Zn_2750_OK.pkl
zinc	2y5q	15	2	2y5q_2	2y5q_A_Zn_2274_OK.pkl
zinc	3l22	5	1	3l22_3	3l22_A_Zn_3482_OK.pkl
zinc	5fgw	9	1	5fgw_11	5fgw_A_Zn_7545_OK.pkl
zinc	4b92	16	2	4b92_2	4b92_A_Zn_7304_OK.pkl
zinc	1p42	8	2	1p42_5	1p42_A_Zn_4408_OK.pkl
zinc	9ici	18	3	9ici_2	9ici_A_Zn_2920_OK.pkl
zinc	4zpj	7	1	4zpj_7	4zpj_A_Zn_2848_OK.pkl
zinc	3kj2	11	2	3kj2_4	3kj2_A_Zn_1412_OK.pkl
zinc	2bp0	12	2	2bp0_10	2bp0_A_Zn_5094_OK.pkl
zinc	3ay0	10	1	3ay0_2	3ay0_A_Zn_5181_OK.pkl
zinc	3ef7	8	1	3ef7_7	3ef7_B_Zn_7272_OK.pkl
zinc	3g04	10	1	3g04_5	3g04_C_Zn_5128_OK.pkl
zinc	3gyy	7	1	3gyy_23	3gyy_B_Zn_9843_OK.pkl
zinc	4ote	12	1	4ote_9	4ote_B_Zn_3727_OK.pkl
zinc	3qu6	5	1	3qu6_4	3qu6_A_Zn_2393_OK.pkl
zinc	3sjp	14	3	3sjp_5	3sjp_A_Zn_2294_OK.pkl
zinc	2ox8	8	1	2ox8_14	2ox8_D_Zn_4350_OK.pkl
zinc	2v9e	14	1	2v9e_4	2v9e_B_Zn_4576_OK.pkl
zinc	1nnq	24	3	1nnq_1	1nnq_A_Zn_2618_OK.pkl
zinc	2xyb	10	1	2xyb_9	2xyb_A_Zn_4078_OK.pkl
zinc	1mwq	9	2	1mwq_2	1mwq_A_Zn_1709_OK.pkl
zinc	4h45	22	2	4h45_1	4h45_A_Zn_2506_OK.pkl
zinc	2xnj	12	2	2xnj_11	2xnj_B_Zn_4202_OK.pkl
zinc	2f4y	9	2	2f4y_1	2f4y_C_Zn_2584_OK.pkl
zinc	4gk8	15	2	4gk8_2	4gk8_A_Zn_2193_OK.pkl
zinc	3rcc	17	2	3rcc_41	3rcc_Q_Zn_17768_OK.pkl
zinc	5hko	15	1	5hko_2	5hko_A_Zn_2370_OK.pkl
zinc	3bb6	18	2	3bb6_1	3bb6_D_Zn_3535_OK.pkl
zinc	2v0p	9	1	2v0p_1	2v0p_A_Zn_3565_OK.pkl
zinc	4leh	7	1	4leh_1	4leh_B_Zn_4111_OK.pkl
zinc	4c98	12	1	4c98_4	4c98_A_Zn_3816_OK.pkl
zinc	1ebo	4	1	1ebo_1	1ebo_F_Zn_5334_OK.pkl
zinc	1f35	12	2	1f35_5	1f35_A_Zn_2644_OK.pkl
zinc	4n80	8	1	4n80_1	4n80_B_Zn_4024_OK.pkl
zinc	3qvz	9	1	3qvz_6	3qvz_A_Zn_3462_OK.pkl
zinc	4ntl	10	1	4ntl_4	4ntl_A_Zn_1976_OK.pkl
zinc	4fil	11	1	4fil_3	4fil_B_Zn_8255_OK.pkl
zinc	1b57	20	2	1b57_2	1b57_A_Zn_5253_OK.pkl
zinc	3l22	9	1	3l22_9	3l22_A_Zn_3490_OK.pkl
zinc	1c2h	32	2	1c2h_1	1c2h_A_Zn_3288_OK.pkl
zinc	3b92	23	3	3b92_1	3b92_A_Zn_2055_OK.pkl
zinc	1v51	9	2	1v51_3	1v51_A_Zn_3602_OK.pkl
zinc	4xwg	9	1	4xwg_13	4xwg_A_Zn_6292_OK.pkl
zinc	3gyy	9	1	3gyy_13	3gyy_B_Zn_9851_OK.pkl
zinc	1no5	9	2	1no5_3	1no5_B_Zn_1669_OK.pkl
zinc	2ph1	6	2	2ph1_1	2ph1_A_Zn_1900_OK.pkl
zinc	4ggg	6	1	4ggg_3	4ggg_A_Zn_1452_OK.pkl
zinc	2j1m	10	2	2j1m_9	2j1m_B_Zn_7479_OK.pkl
zinc	2jks	12	1	2jks_4	2jks_A_Zn_2147_OK.pkl
zinc	3g4h	32	3	3g4h_2	3g4h_A_Zn_4610_OK.pkl
zinc	2vqg	9	1	2vqg_9	2vqg_D_Zn_5462_OK.pkl
zinc	4yo8	7	1	4yo8_1	4yo8_A_Zn_3659_OK.pkl
zinc	2q02	10	1	2q02_1	2q02_B_Zn_8600_OK.pkl
zinc	1nwp	12	1	1nwp_3	1nwp_B_Zn_1924_OK.pkl
zinc	3h5f	5	1	3h5f_1	3h5f_A_Zn_746_OK.pkl
zinc	4d0y	11	2	4d0y_9	4d0y_A_Zn_2954_OK.pkl
zinc	4f0a	13	2	4f0a_1	4f0a_B_Zn_3335_OK.pkl
zinc	4q7r	5	1	4q7r_9	4q7r_B_Zn_3855_OK.pkl
zinc	2i0o	17	2	2i0o_3	2i0o_A_Zn_2292_OK.pkl
zinc	3uw4	9	2	3uw4_2	3uw4_A_Zn_750_OK.pkl
zinc	3h50	5	1	3h50_1	3h50_A_Zn_868_OK.pkl
zinc	4fc5	13	2	4fc5_27	4fc5_B_Zn_12057_OK.pkl
zinc	2eul	9	1	2eul_15	2eul_C_Zn_4826_OK.pkl
zinc	1zzh	11	2	1zzh_2	1zzh_A_Zn_8905_OK.pkl
zinc	4u08	14	2	4u08_3	4u08_B_Zn_6340_OK.pkl
zinc	4zpj	10	1	4zpj_6	4zpj_A_Zn_2844_OK.pkl
zinc	3wuf	3	1	3wuf_6	3wuf_A_Zn_2455_OK.pkl
zinc	3dza	9	1	3dza_5	3dza_B_Zn_5595_OK.pkl
zinc	2gvi	13	2	2gvi_2	2gvi_A_Zn_1603_OK.pkl
zinc	2vz5	12	2	2vz5_2	2vz5_A_Zn_1751_OK.pkl
zinc	2iwe	27	3	2iwe_1	2iwe_A_Zn_3912_OK.pkl
zinc	4lch	12	2	4lch_3	4lch_A_Zn_2324_OK.pkl
zinc	2pli	7	1	2pli_6	2pli_D_Zn_2738_OK.pkl
zinc	4ql5	12	1	4ql5_2	4ql5_A_Zn_1098_OK.pkl
zinc	1jod	9	1	1jod_7	1jod_A_Zn_2625_OK.pkl
zinc	4r9g	11	1	4r9g_8	4r9g_A_Zn_6089_OK.pkl
zinc	5hko	13	1	5hko_12	5hko_A_Zn_2362_OK.pkl
zinc	1uqw	12	2	1uqw_9	1uqw_B_Zn_7658_OK.pkl
zinc	1m2a	5	1	1m2a_5	1m2a_A_Zn_1627_OK.pkl
zinc	3seu	8	1	3seu_7	3seu_A_Zn_2901_OK.pkl
zinc	3gyy	5	1	3gyy_28	3gyy_B_Zn_9832_OK.pkl
zinc	4wuy	8	1	4wuy_1	4wuy_A_Zn_3359_OK.pkl
zinc	2nsf	28	3	2nsf_1	2nsf_A_Zn_1874_OK.pkl
zinc	4pfb	9	1	4pfb_3	4pfb_A_Zn_2422_OK.pkl
zinc	3ef7	3	1	3ef7_7	3ef7_B_Zn_7303_OK.pkl
zinc	2xyb	15	2	2xyb_8	2xyb_A_Zn_4074_OK.pkl
zinc	4y7o	13	1	4y7o_1	4y7o_B_Zn_5525_OK.pkl
zinc	3fai	13	1	3fai_2	3fai_A_Zn_1886_OK.pkl
zinc	2z45	9	1	2z45_8	2z45_A_Zn_1769_OK.pkl
zinc	3npy	13	2	3npy_6	3npy_A_Zn_4644_OK.pkl
zinc	2zc2	10	1	2zc2_9	2zc2_B_Zn_1260_OK.pkl
zinc	4u09	16	1	4u09_6	4u09_B_Zn_6383_OK.pkl
zinc	1waa	8	1	1waa_7	1waa_F_Zn_4245_OK.pkl
zinc	4csz	9	1	4csz_3	4csz_A_Zn_2636_OK.pkl
zinc	3r3q	7	1	3r3q_6	3r3q_A_Zn_1249_OK.pkl
zinc	2usn	6	1	2usn_2	2usn_A_Zn_1319_OK.pkl
zinc	1nw2	18	2	1nw2_6	1nw2_E_Zn_6524_OK.pkl
zinc	3fju	7	1	3fju_3	3fju_A_Zn_2976_OK.pkl
zinc	5kas	10	1	5kas_3	5kas_A_Zn_6534_OK.pkl
zinc	2gyq	15	1	2gyq_6	2gyq_B_Zn_2777_OK.pkl
zinc	4wwu	17	2	4wwu_9	4wwu_B_Zn_37512_OK.pkl
zinc	4zfz	3	1	4zfz_13	4zfz_B_Zn_12625_OK.pkl
zinc	3idv	14	3	3idv_1	3idv_A_Zn_1860_OK.pkl
zinc	4zfz	18	3	4zfz_15	4zfz_A_Zn_12626_OK.pkl
zinc	4rlr	9	1	4rlr_1	4rlr_A_Zn_1034_OK.pkl
zinc	1z7h	14	2	1z7h_1	1z7h_A_Zn_3455_OK.pkl
zinc	4mjt	12	1	4mjt_18	4mjt_D_Zn_17499_OK.pkl
[truncated: 1,353 more rows]
