# Supplementary material for: Learning to Identify Physiological and Adventitious Metal-Binding Sites in the Three-Dimensional Structures of Proteins by Following the Hints of a Deep Neural Network
Source: J Chem Inf Model. 2022 Jun 9;62(12):2951–60. doi: 10.1021/acs.jcim.2c00522 (PMC9241070; doi:10.1021/acs.jcim.2c00522)
Supplement: Supplementary file 4 — ci2c00522_si_004.xlsx [file ci2c00522_si_004.xlsx]

## Sheet: iron_physio_V2
metal	pdb_code	number of MBS residues	number of protein ligands	MetalPDB ID	pickle_file
iron	5efv	16	2	5efv_1	5efv_C_Fe_15328_OK.pkl
iron	1s5l	18	2	1s5l_13	1s5l_A_Fe_40030_OK.pkl
iron	4qdf	16	2	4qdf_2	4qdf_B_Fe_5855_OK.pkl
iron	2fkz	10	2	2fkz_27	2fkz_H_Fe_10414_OK.pkl
iron	1b1x	40	4	1b1x_2	1b1x_A_Fe_5284_OK.pkl
iron	4rb4	25	3	4rb4_2	4rb4_I_Fe_37493_OK.pkl
iron	1gqw	29	3	1gqw_1	1gqw_B_Fe_4369_OK.pkl
iron	1gup	32	4	1gup_11	1gup_C_Fe_11202_OK.pkl
iron	2zyl	20	3	2zyl_3	2zyl_A_Fe_2922_OK.pkl
iron	3vth	49	4	3vth_1	3vth_A_Fe_11186_OK.pkl
iron	1h76	41	4	1h76_1	1h76_A_Fe_5265_OK.pkl
iron	3gke	25	3	3gke_2	3gke_B_Fe_7707_OK.pkl
iron	1b4u	33	3	1b4u_1	1b4u_D_Fe_6701_OK.pkl
iron	1ey2	17	3	1ey2_1	1ey2_A_Fe_3313_OK.pkl
iron	3ven	37	4	3ven_1	3ven_A_Fe_4510_OK.pkl
iron	1e5h	33	3	1e5h_1	1e5h_A_Fe_2128_OK.pkl
iron	3gcf	22	3	3gcf_1	3gcf_M_Fe_44336_OK.pkl
iron	3obz	32	3	3obz_1	3obz_A_Fe_2290_OK.pkl
iron	1y3t	34	4	1y3t_1	1y3t_A_Fe_5144_OK.pkl
iron	3aqj	14	2	3aqj_2	3aqj_C_Fe_5207_OK.pkl
iron	1y4t	33	5	1y4t_1	1y4t_A_Fe_5005_OK.pkl
iron	2cw3	33	4	2cw3_1	2cw3_A_Fe_3212_OK.pkl
iron	1b06	31	4	1b06_1	1b06_F_Fe_10188_OK.pkl
iron	1vz4	33	4	1vz4_1	1vz4_A_Fe_3874_OK.pkl
iron	3e1m	13	2	3e1m_10	3e1m_K_Fe_16139_OK.pkl
iron	1dot	43	4	1dot_1	1dot_A_Fe_5339_OK.pkl
iron	1lox	37	5	1lox_1	1lox_A_Fe_5111_OK.pkl
iron	2hji	28	4	2hji_1	2hji_A_Fe_2452_OK.pkl
iron	3wku	31	4	3wku_2	3wku_A_Fe_6452_OK.pkl
iron	2vp1	31	5	2vp1_1	2vp1_A_Fe_4879_OK.pkl
iron	6fxk	28	3	6fxk_1	6fxk_A_Fe_5515_OK.pkl
iron	1k6w	30	4	1k6w_1	1k6w_A_Fe_3327_OK.pkl
iron	4zxc	29	4	4zxc_1	4zxc_W_Fe_15457_OK.pkl
iron	3sdp	30	4	3sdp_1	3sdp_B_Fe_2912_OK.pkl
iron	3th1	28	3	3th1_3	3th1_B_Fe_5385_OK.pkl
iron	5ao0	41	4	5ao0_1	5ao0_B_Fe_6850_OK.pkl
iron	2fl0	8	1	2fl0_20	2fl0_G_Fe_10107_OK.pkl
iron	5ao4	28	3	5ao4_1	5ao4_D_Fe_12194_OK.pkl
iron	3s9m	31	3	3s9m_4	3s9m_D_Fe_16662_OK.pkl
iron	1bsz	29	3	1bsz_1	1bsz_A_Fe_4126_OK.pkl
iron	3hh8	39	4	3hh8_1	3hh8_A_Fe_2202_OK.pkl
iron	2jd7	22	4	2jd7_31	2jd7_I_Fe_49966_OK.pkl
iron	2boy	38	3	2boy_1	2boy_F_Fe_15986_OK.pkl
iron	3t81	24	4	3t81_1	3t81_B_Fe_8621_OK.pkl
iron	3js4	31	4	3js4_1	3js4_D_Fe_6544_OK.pkl
iron	4rpe	39	5	4rpe_1	4rpe_A_Fe_5263_OK.pkl
iron	2ilm	23	2	2ilm_1	2ilm_A_Fe_2695_OK.pkl
iron	6n0j	35	4	6n0j_1	6n0j_A_Fe_2253_OK.pkl
iron	1drt	29	3	1drt_1	1drt_A_Fe_2450_OK.pkl
iron	1t9o	16	4	1t9o_2	1t9o_B_Fe_1232_OK.pkl
iron	4ilv	33	4	4ilv_1	4ilv_B_Fe_2400_OK.pkl
iron	1j3q	31	4	1j3q_2	1j3q_A_Fe_2970_OK.pkl
iron	3ox4	30	3	3ox4_4	3ox4_C_Fe_11327_OK.pkl
iron	1z9j	17	2	1z9j_6	1z9j_A_Fe_6467_OK.pkl
iron	6ex3	32	4	6ex3_1	6ex3_B_Fe_6288_OK.pkl
iron	4ffk	35	4	4ffk_1	4ffk_A_Fe_1721_OK.pkl
iron	4ewa	27	3	4ewa_1	4ewa_A_Fe_2247_OK.pkl
iron	2c2f	8	1	2c2f_3	2c2f_A_Fe_1467_OK.pkl
iron	4bgl	27	6	4bgl_1	4bgl_B_Fe_3846_OK.pkl
iron	3kt1	22	3	3kt1_1	3kt1_A_Fe_4558_OK.pkl
iron	2cb2	29	3	2cb2_1	2cb2_E_Fe_15048_OK.pkl
iron	3cr9	37	3	3cr9_1	3cr9_A_Fe_5296_OK.pkl
iron	4bio	26	2	4bio_1	4bio_A_Fe_2761_OK.pkl
iron	2o69	13	1	2o69_1	2o69_A_Fe_2283_OK.pkl
iron	3wae	25	3	3wae_1	3wae_B_Fe_4833_OK.pkl
iron	3aqj	15	2	3aqj_2	3aqj_B_Fe_5207_OK.pkl
iron	4m2g	32	4	4m2g_1	4m2g_B_Fe_10532_OK.pkl
iron	2c8v	7	1	2c8v_3	2c8v_A_Fe_2052_OK.pkl
iron	5yq7	11	1	5yq7_40	5yq7_L_Fe_16460_OK.pkl
iron	5v2d	35	4	5v2d_1	5v2d_B_Fe_15354_OK.pkl
iron	4wwj	29	3	4wwj_1	4wwj_A_Fe_4204_OK.pkl
iron	3vf1	40	5	3vf1_1	3vf1_A_Fe_21567_OK.pkl
iron	6c7k	31	4	6c7k_1	6c7k_A_Fe_15087_OK.pkl
iron	5y7t	26	3	5y7t_1	5y7t_B_Fe_2220_OK.pkl
iron	2fl0	8	1	2fl0_20	2fl0_F_Fe_10107_OK.pkl
iron	3pl1	31	4	3pl1_1	3pl1_A_Fe_1374_OK.pkl
iron	1w5c	18	2	1w5c_32	1w5c_J_Fe_35594_OK.pkl
iron	2bpi	32	4	2bpi_1	2bpi_B_Fe_3206_OK.pkl
iron	1y07	26	5	1y07_1	1y07_C_Fe_3733_OK.pkl
iron	3mfl	29	3	3mfl_1	3mfl_O_Fe_10714_OK.pkl
iron	5j53	34	4	5j53_1	5j53_A_Fe_7457_OK.pkl
iron	5j92	25	3	5j92_1	5j92_A_Fe_8275_OK.pkl
iron	1b71	17	4	1b71_1	1b71_A_Fe_1560_OK.pkl
iron	2p17	20	2	2p17_1	2p17_A_Fe_1953_OK.pkl
iron	6d03	43	4	6d03_2	6d03_D_Fe_24798_OK.pkl
iron	1be7	15	4	1be7_1	1be7_A_Fe_424_OK.pkl
iron	3mfl	33	4	3mfl_2	3mfl_N_Fe_10661_OK.pkl
iron	3o8y	40	4	3o8y_1	3o8y_B_Fe_21570_OK.pkl
iron	4p9g	27	3	4p9g_1	4p9g_A_Fe_1255_OK.pkl
iron	5v26	25	3	5v26_1	5v26_B_Fe_2798_OK.pkl
iron	5aym	25	4	5aym_1	5aym_A_Fe_3016_OK.pkl
iron	4wq4	47	3	4wq4_1	4wq4_A_Fe_8342_OK.pkl
iron	3fg1	38	4	3fg1_3	3fg1_B_Fe_22258_OK.pkl
iron	2amu	23	5	2amu_1	2amu_A_Fe_1060_OK.pkl
iron	3a8g	14	2	3a8g_1	3a8g_A_Fe_3250_OK.pkl
iron	3r60	29	4	3r60_2	3r60_B_Fe_2281_OK.pkl
iron	1dt0	31	4	1dt0_1	1dt0_A_Fe_4652_OK.pkl
iron	3d3l	27	3	3d3l_1	3d3l_A_Fe_7163_OK.pkl
iron	5j92	32	4	5j92_2	5j92_D_Fe_8282_OK.pkl
iron	4bv1	25	5	4bv1_1	4bv1_A_Fe_3609_OK.pkl
iron	3tjt	33	4	3tjt_1	3tjt_A_Fe_1671_OK.pkl
iron	1eg9	24	3	1eg9_1	1eg9_A_Fe_5096_OK.pkl
iron	5yq7	24	3	5yq7_40	5yq7_M_Fe_16460_OK.pkl
iron	1d9y	35	4	1d9y_1	1d9y_A_Fe_2417_OK.pkl
iron	5iqu	27	3	5iqu_1	5iqu_A_Fe_2118_OK.pkl
iron	1coj	32	4	1coj_1	1coj_A_Fe_1718_OK.pkl
iron	2ivp	52	4	2ivp_1	2ivp_A_Fe_2501_OK.pkl
iron	2gp3	23	3	2gp3_3	2gp3_B_Fe_5659_OK.pkl
iron	3ks5	26	3	3ks5_1	3ks5_B_Fe_3864_OK.pkl
iron	5wtd	42	4	5wtd_1	5wtd_A_Fe_5017_OK.pkl
iron	5c6f	32	4	5c6f_1	5c6f_A_Fe_17144_OK.pkl
iron	4yt4	34	1	4yt4_1	4yt4_A_Fe_2608_OK.pkl
iron	6d03	41	4	6d03_1	6d03_D_Fe_24803_OK.pkl
iron	2c8v	6	1	2c8v_1	2c8v_A_Fe_2054_OK.pkl
iron	6ojt	31	3	6ojt_1	6ojt_B_Fe_7646_OK.pkl
iron	4ilt	29	3	4ilt_1	4ilt_A_Fe_4700_OK.pkl
iron	5efv	16	2	5efv_1	5efv_B_Fe_15328_OK.pkl
iron	1j3p	24	2	1j3p_1	1j3p_A_Fe_2970_OK.pkl
iron	3s9n	25	3	3s9n_3	3s9n_D_Fe_16304_OK.pkl
iron	5ome	18	4	5ome_2	5ome_A_Fe_905_OK.pkl
iron	1z9j	24	3	1z9j_6	1z9j_B_Fe_6467_OK.pkl
iron	1fgm	38	5	1fgm_1	1fgm_A_Fe_6568_OK.pkl
iron	1o2d	40	4	1o2d_1	1o2d_A_Fe_5599_OK.pkl
iron	3nnf	26	2	3nnf_1	3nnf_A_Fe_2616_OK.pkl
iron	5onm	30	3	5onm_1	5onm_A_Fe_2131_OK.pkl
iron	1xvx	36	5	1xvx_4	1xvx_A_Fe_2386_OK.pkl
iron	1y67	32	4	1y67_1	1y67_A_Fe_6570_OK.pkl
iron	2fnq	35	5	2fnq_3	2fnq_A_Fe_10429_OK.pkl
iron	2ohj	14	2	2ohj_4	2ohj_A_Fe_12654_OK.pkl
iron	1n04	41	4	1n04_1	1n04_A_Fe_5246_OK.pkl
iron	3wsf	29	3	3wsf_1	3wsf_C_Fe_11737_OK.pkl
iron	5iqs	25	2	5iqs_1	5iqs_B_Fe_6677_OK.pkl
iron	6fxr	25	4	6fxr_1	6fxr_A_Fe_5804_OK.pkl
iron	4y0e	25	3	4y0e_1	4y0e_F_Fe_19120_OK.pkl
iron	4dvh	32	4	4dvh_1	4dvh_A_Fe_3230_OK.pkl
iron	1hu9	42	5	1hu9_1	1hu9_A_Fe_6780_OK.pkl
iron	5tqn	33	3	5tqn_1	5tqn_B_Fe_41321_OK.pkl
iron	5ep9	27	3	5ep9_1	5ep9_A_Fe_7614_OK.pkl
iron	4toc	11	2	4toc_102	4toc_W_Fe_30995_OK.pkl
iron	1dxg	12	4	1dxg_1	1dxg_B_Fe_526_OK.pkl
iron	3v99	32	3	3v99_2	3v99_A_Fe_10355_OK.pkl
iron	1z01	22	3	1z01_1	1z01_C_Fe_20741_OK.pkl
iron	3aqj	15	2	3aqj_2	3aqj_A_Fe_5207_OK.pkl
iron	4qdc	26	4	4qdc_1	4qdc_A_Fe_2992_OK.pkl
iron	2og6	26	3	2og6_1	2og6_A_Fe_2486_OK.pkl
iron	2fl0	10	2	2fl0_20	2fl0_A_Fe_10107_OK.pkl
iron	2ows	24	2	2ows_1	2ows_A_Fe_2438_OK.pkl
iron	4erg	38	5	4erg_1	4erg_B_Fe_5198_OK.pkl
iron	1ar5	32	4	1ar5_1	1ar5_B_Fe_3214_OK.pkl
iron	2qh1	17	3	2qh1_1	2qh1_A_Fe_2919_OK.pkl
iron	3rn4	34	4	3rn4_1	3rn4_A_Fe_1621_OK.pkl
iron	6daw	27	3	6daw_1	6daw_A_Fe_5383_OK.pkl
iron	4f2n	32	4	4f2n_1	4f2n_D_Fe_20109_OK.pkl
iron	5vg2	37	4	5vg2_10	5vg2_B_Fe_6477_OK.pkl
iron	1jr7	21	3	1jr7_1	1jr7_A_Fe_2492_OK.pkl
iron	5ybn	31	3	5ybn_1	5ybn_B_Fe_4496_OK.pkl
iron	2c6r	10	2	2c6r_4	2c6r_A_Fe_1337_OK.pkl
iron	2hvb	26	6	2hvb_1	2hvb_D_Fe_3762_OK.pkl
iron	2pt2	32	5	2pt2_1	2pt2_A_Fe_2457_OK.pkl
iron	2b1x	24	3	2b1x_1	2b1x_A_Fe_14569_OK.pkl
iron	1mmm	32	4	1mmm_1	1mmm_B_Fe_3263_OK.pkl
iron	5cu1	30	3	5cu1_1	5cu1_A_Fe_1529_OK.pkl
iron	5yw0	28	3	5yw0_1	5yw0_A_Fe_2422_OK.pkl
iron	1vzg	14	3	1vzg_3	1vzg_A_Fe_2133_OK.pkl
iron	4zpi	23	2	4zpi_1	4zpi_C_Fe_7866_OK.pkl
iron	5med	39	5	5med_1	5med_A_Fe_9142_OK.pkl
iron	2g19	29	3	2g19_1	2g19_A_Fe_1710_OK.pkl
iron	1dtg	41	4	1dtg_1	1dtg_A_Fe_2564_OK.pkl
iron	4bk8	26	6	4bk8_1	4bk8_A_Fe_991_OK.pkl
iron	3daf	31	1	3daf_1	3daf_A_Fe_2625_OK.pkl
iron	1ahj	14	4	1ahj_1	1ahj_E_Fe_12839_OK.pkl
iron	1e5s	18	3	1e5s_1	1e5s_A_Fe_4083_OK.pkl
iron	4j5i	23	3	4j5i_1	4j5i_F_Fe_15819_OK.pkl
iron	3ld8	20	3	3ld8_1	3ld8_A_Fe_6189_OK.pkl
iron	1dlt	35	3	1dlt_1	1dlt_B_Fe_4869_OK.pkl
iron	2ckf	21	3	2ckf_4	2ckf_C_Fe_14738_OK.pkl
iron	2p1i	29	4	2p1i_8	2p1i_F_Fe_16789_OK.pkl
iron	4ysk	31	3	4ysk_1	4ysk_A_Fe_4587_OK.pkl
iron	1y0z	23	3	1y0z_1	1y0z_A_Fe_5157_OK.pkl
iron	1unf	32	4	1unf_1	1unf_X_Fe_1726_OK.pkl
iron	3npe	28	4	3npe_1	3npe_A_Fe_4012_OK.pkl
iron	2gcu	32	3	2gcu_1	2gcu_C_Fe_7561_OK.pkl
iron	6m9r	31	3	6m9r_1	6m9r_A_Fe_7518_OK.pkl
iron	2qh1	18	4	2qh1_2	2qh1_B_Fe_2920_OK.pkl
iron	1w5c	19	2	1w5c_32	1w5c_G_Fe_35594_OK.pkl
iron	1aor	21	2	1aor_5	1aor_B_Fe_9389_OK.pkl
iron	3kv5	35	4	3kv5_7	3kv5_A_Fe_7114_OK.pkl
iron	1nx4	30	3	1nx4_1	1nx4_B_Fe_6087_OK.pkl
iron	2xrx	32	4	2xrx_24	2xrx_E_Fe_59142_OK.pkl
iron	4mhu	21	3	4mhu_1	4mhu_B_Fe_4381_OK.pkl
iron	6alm	28	3	6alm_1	6alm_A_Fe_2657_OK.pkl
iron	3bfj	32	4	3bfj_1	3bfj_C_Fe_57443_OK.pkl
iron	1h76	41	4	1h76_2	1h76_A_Fe_5264_OK.pkl
iron	6n1f	20	3	6n1f_1	6n1f_C_Fe_6483_OK.pkl
iron	1my6	31	4	1my6_1	1my6_A_Fe_3131_OK.pkl
iron	5jwk	26	3	5jwk_1	5jwk_A_Fe_2789_OK.pkl
iron	5uqd	29	3	5uqd_1	5uqd_A_Fe_2715_OK.pkl
iron	1b0l	40	4	1b0l_2	1b0l_A_Fe_5340_OK.pkl
iron	4m73	30	3	4m73_9	4m73_B_Fe_5272_OK.pkl
iron	2wd4	35	1	2wd4_2	2wd4_A_Fe_1973_OK.pkl
iron	3h7y	16	2	3h7y_2	3h7y_B_Fe_3569_OK.pkl
iron	1ykk	26	3	1ykk_1	1ykk_F_Fe_20715_OK.pkl
iron	4rap	26	4	4rap_1	4rap_B_Fe_37110_OK.pkl
iron	1do6	27	6	1do6_2	1do6_A_Fe_2031_OK.pkl
iron	5vq4	19	2	5vq4_6	5vq4_B_Fe_16013_OK.pkl
iron	5v26	17	4	5v26_3	5v26_A_Fe_2797_OK.pkl
iron	5t5v	42	5	5t5v_1	5t5v_B_Fe_42234_OK.pkl
iron	1hse	36	3	1hse_1	1hse_A_Fe_2476_OK.pkl
iron	2d0q	14	3	2d0q_4	2d0q_A_Fe_3236_OK.pkl
iron	5tr0	39	4	5tr0_1	5tr0_A_Fe_42081_OK.pkl
iron	1eo2	32	4	1eo2_1	1eo2_B_Fe_3531_OK.pkl
iron	2rg4	25	3	2rg4_1	2rg4_B_Fe_3276_OK.pkl
iron	1jnf	39	4	1jnf_1	1jnf_A_Fe_5227_OK.pkl
iron	3h1s	31	4	3h1s_1	3h1s_A_Fe_3095_OK.pkl
iron	2o1z	28	4	2o1z_1	2o1z_A_Fe_4414_OK.pkl
iron	3bu7	27	3	3bu7_1	3bu7_A_Fe_5676_OK.pkl
iron	1wa6	22	3	1wa6_1	1wa6_X_Fe_2374_OK.pkl
iron	5ek8	39	5	5ek8_2	5ek8_A_Fe_5405_OK.pkl
iron	1tmx	39	4	1tmx_2	1tmx_A_Fe_4424_OK.pkl
iron	5ag1	36	1	5ag1_1	5ag1_B_Fe_6876_OK.pkl
iron	2azq	35	4	2azq_1	2azq_A_Fe_2413_OK.pkl
iron	4nre	40	4	4nre_2	4nre_A_Fe_10711_OK.pkl
iron	5jk5	27	3	5jk5_1	5jk5_A_Fe_6422_OK.pkl
iron	3gzx	23	3	3gzx_1	3gzx_A_Fe_5097_OK.pkl
iron	6a4z	17	3	6a4z_2	6a4z_A_Fe_2003_OK.pkl
iron	5v4t	31	4	5v4t_1	5v4t_B_Fe_3528_OK.pkl
iron	1oqg	41	4	1oqg_1	1oqg_A_Fe_2554_OK.pkl
iron	2gpc	31	4	2gpc_2	2gpc_B_Fe_3112_OK.pkl
iron	2cw2	32	4	2cw2_1	2cw2_A_Fe_3153_OK.pkl
iron	1vlj	33	4	1vlj_1	1vlj_A_Fe_6094_OK.pkl
iron	4d7p	24	6	4d7p_1	4d7p_A_Fe_757_OK.pkl
iron	2iuw	29	3	2iuw_2	2iuw_A_Fe_1705_OK.pkl
iron	1ufj	26	1	1ufj_1	1ufj_A_Fe_1228_OK.pkl
iron	3omi	56	2	3omi_5	3omi_C_Fe_12725_OK.pkl
iron	3w8m	28	2	3w8m_1	3w8m_A_Fe_1410_OK.pkl
iron	1dlm	37	4	1dlm_1	1dlm_A_Fe_4817_OK.pkl
iron	4nub	23	3	4nub_1	4nub_A_Fe_2882_OK.pkl
iron	4rb4	22	3	4rb4_4	4rb4_K_Fe_37120_OK.pkl
iron	3cmd	30	3	3cmd_1	3cmd_A_Fe_2933_OK.pkl
iron	1b0l	42	4	1b0l_1	1b0l_A_Fe_5339_OK.pkl
iron	4rap	23	3	4rap_2	4rap_A_Fe_37109_OK.pkl
iron	4hsl	27	2	4hsl_1	4hsl_A_Fe_1407_OK.pkl
iron	5efv	16	2	5efv_1	5efv_A_Fe_15328_OK.pkl
iron	4m25	28	3	4m25_2	4m25_D_Fe_10345_OK.pkl
iron	6bps	30	3	6bps_1	6bps_A_Fe_1557_OK.pkl
iron	3bvq	26	4	3bvq_1	3bvq_B_Fe_5152_OK.pkl
iron	5ono	20	2	5ono_1	5ono_A_Fe_2166_OK.pkl
iron	5m0t	28	3	5m0t_3	5m0t_B_Fe_4431_OK.pkl
iron	4hv5	15	2	4hv5_3	4hv5_A_Fe_2087_OK.pkl
iron	2p1i	26	3	2p1i_5	2p1i_C_Fe_16786_OK.pkl
iron	3emr	21	3	3emr_1	3emr_A_Fe_2224_OK.pkl
iron	5m21	36	3	5m21_1	5m21_D_Fe_15415_OK.pkl
iron	5uy4	37	4	5uy4_1	5uy4_A_Fe_2135_OK.pkl
iron	4nm6	29	3	4nm6_3	4nm6_A_Fe_3643_OK.pkl
iron	1gn2	32	4	1gn2_1	1gn2_G_Fe_12559_OK.pkl
iron	6euo	24	3	6euo_4	6euo_B_Fe_11103_OK.pkl
iron	1bk0	43	3	1bk0_1	1bk0_A_Fe_2638_OK.pkl
iron	2hr5	17	4	2hr5_3	2hr5_A_Fe_2729_OK.pkl
iron	1s9a	42	4	1s9a_1	1s9a_B_Fe_4102_OK.pkl
iron	3r1j	23	3	3r1j_1	3r1j_A_Fe_3891_OK.pkl
iron	2csg	36	3	2csg_1	2csg_A_Fe_3455_OK.pkl
iron	3eqe	24	3	3eqe_1	3eqe_A_Fe_2383_OK.pkl
iron	1h2k	27	3	1h2k_1	1h2k_A_Fe_2878_OK.pkl
iron	2yu1	30	3	2yu1_1	2yu1_A_Fe_3172_OK.pkl
iron	5kja	31	3	5kja_3	5kja_B_Fe_18823_OK.pkl
iron	5v26	17	4	5v26_2	5v26_B_Fe_2799_OK.pkl
iron	4mdz	32	4	4mdz_2	4mdz_B_Fe_5975_OK.pkl
iron	4toh	8	1	4toh_33	4toh_C_Fe_5332_OK.pkl
iron	2a1x	30	3	2a1x_1	2a1x_A_Fe_1963_OK.pkl
iron	1eoa	26	3	1eoa_1	1eoa_B_Fe_3531_OK.pkl
iron	1aor	19	2	1aor_5	1aor_A_Fe_9389_OK.pkl
iron	4bmq	36	4	4bmq_1	4bmq_A_Fe_4869_OK.pkl
iron	6fxx	21	3	6fxx_5	6fxx_A_Fe_5769_OK.pkl
iron	5f8p	31	2	5f8p_1	5f8p_A_Fe_3543_OK.pkl
iron	6c75	37	4	6c75_1	6c75_A_Fe_11828_OK.pkl
iron	2ohj	8	1	2ohj_4	2ohj_B_Fe_12654_OK.pkl
iron	3swt	23	3	3swt_1	3swt_A_Fe_3838_OK.pkl
iron	1dfx	28	5	1dfx_3	1dfx_A_Fe_977_OK.pkl
iron	5i0v	21	3	5i0v_2	5i0v_B_Fe_2574_OK.pkl
iron	1uli	23	3	1uli_4	1uli_C_Fe_14592_OK.pkl
iron	1ww9	22	3	1ww9_1	1ww9_A_Fe_3138_OK.pkl
iron	1jqf	43	4	1jqf_2	1jqf_A_Fe_2552_OK.pkl
iron	1bou	30	4	1bou_2	1bou_D_Fe_6690_OK.pkl
iron	1jnq	43	4	1jnq_1	1jnq_A_Fe_6780_OK.pkl
iron	4qgn	31	4	4qgn_1	4qgn_A_Fe_1489_OK.pkl
iron	1ltv	27	3	1ltv_1	1ltv_A_Fe_2205_OK.pkl
iron	3ovp	31	4	3ovp_1	3ovp_B_Fe_3687_OK.pkl
iron	6oxh	28	3	6oxh_1	6oxh_A_Fe_4536_OK.pkl
iron	4qdd	19	3	4qdd_2	4qdd_A_Fe_2965_OK.pkl
iron	3lmc	21	4	3lmc_2	3lmc_A_Fe_1553_OK.pkl
iron	4zkh	14	2	4zkh_14	4zkh_F_Fe_10319_OK.pkl
iron	2xr8	25	3	2xr8_12	2xr8_K_Fe_59226_OK.pkl
iron	2q4a	21	2	2q4a_1	2q4a_A_Fe_5159_OK.pkl
iron	4e4h	26	3	4e4h_1	4e4h_A_Fe_14843_OK.pkl
iron	4bmr	32	3	4bmr_1	4bmr_A_Fe_4751_OK.pkl
iron	3pu8	31	3	3pu8_1	3pu8_A_Fe_5880_OK.pkl
iron	3r2u	31	3	3r2u_1	3r2u_C_Fe_11223_OK.pkl
iron	6a4z	8	1	6a4z_2	6a4z_B_Fe_2003_OK.pkl
iron	5vq4	10	2	5vq4_6	5vq4_D_Fe_16013_OK.pkl
iron	3is8	19	2	3is8_14	3is8_S_Fe_31343_OK.pkl
iron	1lm4	31	3	1lm4_2	1lm4_A_Fe_2960_OK.pkl
iron	4aiq	30	4	4aiq_1	4aiq_A_Fe_5170_OK.pkl
iron	4m27	19	2	4m27_1	4m27_A_Fe_10620_OK.pkl
iron	1s5l	19	2	1s5l_13	1s5l_D_Fe_40030_OK.pkl
iron	2fct	28	2	2fct_1	2fct_A_Fe_4838_OK.pkl
iron	3fsn	34	4	3fsn_1	3fsn_B_Fe_8350_OK.pkl
iron	5lun	33	3	5lun_1	5lun_B_Fe_11028_OK.pkl
iron	5hdq	40	4	5hdq_1	5hdq_A_Fe_5396_OK.pkl
iron	4x8b	28	3	4x8b_3	4x8b_A_Fe_13336_OK.pkl
iron	3vsh	27	3	3vsh_1	3vsh_D_Fe_8921_OK.pkl
iron	1j3q	22	2	1j3q_1	1j3q_B_Fe_2971_OK.pkl
iron	3r60	26	3	3r60_1	3r60_A_Fe_2265_OK.pkl
iron	1dqk	22	4	1dqk_2	1dqk_D_Fe_4064_OK.pkl
