# Supplementary material for: Learning to Identify Physiological and Adventitious Metal-Binding Sites in the Three-Dimensional Structures of Proteins by Following the Hints of a Deep Neural Network
Source: J Chem Inf Model. 2022 Jun 9;62(12):2951–60. doi: 10.1021/acs.jcim.2c00522 (PMC9241070; doi:10.1021/acs.jcim.2c00522)
Supplement: Supplementary file 5 — ci2c00522_si_005.xlsx [file ci2c00522_si_005.xlsx]

## Sheet: iron_adventitious_V2
metal	pdb_code	number of MBS residues	number of protein ligands	MetalPDB ID	pickle_file
iron	3kv5	14	1	3kv5_4	3kv5_A_Fe_7115_OK.pkl
iron	4ykh	7	1	4ykh_1	4ykh_A_Fe_1545_OK.pkl
iron	2hk6	12	1	2hk6_2	2hk6_A_Fe_2498_OK.pkl
iron	3rgd	6	1	3rgd_31	3rgd_C_Fe_33993_OK.pkl
iron	1han	15	1	1han_1	1han_A_Fe_2209_OK.pkl
iron	3jsk	40	1	3jsk_15	3jsk_E_Fe_35249_OK.pkl
iron	1gy9	13	2	1gy9_1	1gy9_A_Fe_4361_OK.pkl
iron	3rgd	6	1	3rgd_31	3rgd_V_Fe_33993_OK.pkl
iron	1shr	10	1	1shr_7	1shr_D_Fe_4536_OK.pkl
iron	6dyj	13	2	6dyj_1	6dyj_A_Fe_3338_OK.pkl
iron	6dy4	19	2	6dy4_4	6dy4_D_Fe_1715_OK.pkl
iron	6dyk	21	3	6dyk_2	6dyk_G_Fe_3365_OK.pkl
iron	6f6g	11	1	6f6g_3	6f6g_B_Fe_9254_OK.pkl
iron	3jsk	39	1	3jsk_16	3jsk_H_Fe_35366_OK.pkl
iron	6f6m	11	1	6f6m_3	6f6m_A_Fe_9149_OK.pkl
iron	3jsk	39	1	3jsk_3	3jsk_I_Fe_35405_OK.pkl
iron	4lyx	6	1	4lyx_9	4lyx_A_Fe_1603_OK.pkl
iron	2uyu	15	1	2uyu_2	2uyu_E_Fe_4294_OK.pkl
iron	1lgt	17	1	1lgt_2	1lgt_A_Fe_2208_OK.pkl
iron	2uyu	17	1	2uyu_1	2uyu_A_Fe_4292_OK.pkl
iron	1vck	7	1	1vck_2	1vck_A_Fe_770_OK.pkl
iron	5jkl	8	1	5jkl_22	5jkl_I_Fe_17181_OK.pkl
iron	6f6e	11	1	6f6e_2	6f6e_A_Fe_9089_OK.pkl
iron	5jkl	7	1	5jkl_2	5jkl_G_Fe_17176_OK.pkl
iron	5jy8	39	2	5jy8_3	5jy8_A_Fe_11272_OK.pkl
iron	1sqi	13	1	1sqi_1	1sqi_B_Fe_5613_OK.pkl
iron	5gix	30	2	5gix_1	5gix_B_Fe_9371_OK.pkl
iron	5u1a	6	1	5u1a_5	5u1a_E_Fe_16502_OK.pkl
iron	5jkl	7	1	5jkl_16	5jkl_F_Fe_17172_OK.pkl
iron	5u1a	6	1	5u1a_8	5u1a_F_Fe_16513_OK.pkl
iron	5xa4	27	2	5xa4_1	5xa4_A_Fe_2854_OK.pkl
iron	3fmu	12	1	3fmu_2	3fmu_A_Fe_4875_OK.pkl
iron	4mjy	6	1	4mjy_4	4mjy_A_Fe_1482_OK.pkl
iron	6f6m	11	1	6f6m_2	6f6m_B_Fe_9201_OK.pkl
iron	4xbv	11	1	4xbv_2	4xbv_A_Fe_9327_OK.pkl
iron	6dyk	14	2	6dyk_2	6dyk_C_Fe_3365_OK.pkl
iron	3rgd	7	1	3rgd_36	3rgd_K_Fe_33997_OK.pkl
iron	5jy8	39	2	5jy8_1	5jy8_B_Fe_11298_OK.pkl
iron	1knf	15	1	1knf_2	1knf_A_Fe_2219_OK.pkl
iron	6dyj	20	3	6dyj_1	6dyj_E_Fe_3338_OK.pkl
iron	3fm6	12	1	3fm6_3	3fm6_A_Fe_4778_OK.pkl
iron	3jsk	39	1	3jsk_14	3jsk_N_Fe_35602_OK.pkl
iron	3jsk	39	1	3jsk_13	3jsk_G_Fe_35327_OK.pkl
iron	3rgd	6	1	3rgd_38	3rgd_O_Fe_34025_OK.pkl
iron	1shr	4	1	1shr_4	1shr_D_Fe_4441_OK.pkl
iron	5j9v	6	1	5j9v_7	5j9v_A_Fe_1528_OK.pkl
iron	3jsk	38	1	3jsk_10	3jsk_P_Fe_35563_OK.pkl
iron	3fvz	12	3	3fvz_1	3fvz_A_Fe_2727_OK.pkl
iron	5jkl	8	1	5jkl_22	5jkl_H_Fe_17181_OK.pkl
iron	3fkg	12	1	3fkg_9	3fkg_A_Fe_2474_OK.pkl
iron	5jkl	7	1	5jkl_7	5jkl_D_Fe_17159_OK.pkl
iron	2z36	3	2	2z36_4	2z36_A_Fe_6303_OK.pkl
iron	6f6k	11	1	6f6k_1	6f6k_A_Fe_8934_OK.pkl
iron	4zjk	7	1	4zjk_1	4zjk_A_Fe_1511_OK.pkl
iron	2h1w	11	1	2h1w_2	2h1w_A_Fe_2483_OK.pkl
iron	3bcx	7	1	3bcx_1	3bcx_A_Fe_6571_OK.pkl
iron	3rgd	6	1	3rgd_9	3rgd_I_Fe_34009_OK.pkl
iron	5xa4	27	2	5xa4_2	5xa4_B_Fe_2891_OK.pkl
iron	3jsk	39	1	3jsk_1	3jsk_D_Fe_35210_OK.pkl
iron	5jy9	32	2	5jy9_1	5jy9_B_Fe_12839_OK.pkl
iron	4mxk	9	2	4mxk_2	4mxk_A_Fe_1290_OK.pkl
iron	5jy9	30	2	5jy9_2	5jy9_A_Fe_12824_OK.pkl
iron	5jkl	7	1	5jkl_24	5jkl_L_Fe_17190_OK.pkl
iron	2uyu	6	1	2uyu_1	2uyu_E_Fe_4292_OK.pkl
iron	4lqj	6	1	4lqj_6	4lqj_A_Fe_1549_OK.pkl
iron	1sqi	13	1	1sqi_4	1sqi_A_Fe_5580_OK.pkl
iron	6dy4	14	2	6dy4_4	6dy4_A_Fe_1715_OK.pkl
iron	5dcr	11	1	5dcr_2	5dcr_A_Fe_4710_OK.pkl
iron	1shr	12	2	1shr_4	1shr_B_Fe_4441_OK.pkl
iron	5u1a	6	1	5u1a_10	5u1a_K_Fe_16559_OK.pkl
iron	2hk6	12	2	2hk6_6	2hk6_A_Fe_2500_OK.pkl
iron	4lqv	6	1	4lqv_7	4lqv_A_Fe_1447_OK.pkl
iron	5jac	6	1	5jac_5	5jac_A_Fe_1554_OK.pkl
iron	5ht7	11	2	5ht7_1	5ht7_B_Fe_1918_OK.pkl
iron	5bok	6	1	5bok_2	5bok_A_Fe_802_OK.pkl
iron	3nte	11	1	3nte_13	3nte_A_Fe_3462_OK.pkl
iron	6dye	14	2	6dye_1	6dye_B_Fe_1658_OK.pkl
iron	5xnh	10	2	5xnh_1	5xnh_A_Fe_5487_OK.pkl
iron	3nte	6	1	3nte_22	3nte_A_Fe_3454_OK.pkl
iron	3nte	7	1	3nte_4	3nte_A_Fe_3458_OK.pkl
iron	6dyj	13	2	6dyj_3	6dyj_C_Fe_3340_OK.pkl
iron	4y08	7	1	4y08_7	4y08_A_Fe_1508_OK.pkl
iron	4hr4	11	1	4hr4_2	4hr4_A_Fe_4683_OK.pkl
iron	5jkl	7	1	5jkl_4	5jkl_A_Fe_17138_OK.pkl
iron	2hk6	14	2	2hk6_3	2hk6_A_Fe_2499_OK.pkl
iron	5jkl	8	1	5jkl_22	5jkl_J_Fe_17181_OK.pkl
iron	1rrm	13	1	1rrm_3	1rrm_A_Fe_5723_OK.pkl
iron	6dyg	22	3	6dyg_3	6dyg_A_Fe_3326_OK.pkl
iron	3nte	9	1	3nte_15	3nte_B_Fe_3474_OK.pkl
iron	6dyk	20	3	6dyk_1	6dyk_E_Fe_3362_OK.pkl
iron	3jsk	39	1	3jsk_12	3jsk_A_Fe_35093_OK.pkl
iron	3jsk	39	1	3jsk_4	3jsk_K_Fe_35483_OK.pkl
iron	6f6b	12	1	6f6b_2	6f6b_A_Fe_4685_OK.pkl
iron	5jy8	11	2	5jy8_4	5jy8_A_Fe_11273_OK.pkl
iron	4my7	6	1	4my7_8	4my7_A_Fe_1452_OK.pkl
iron	3rgd	6	1	3rgd_32	3rgd_N_Fe_34024_OK.pkl
iron	2z36	3	2	2z36_1	2z36_B_Fe_6359_OK.pkl
iron	6dy4	9	1	6dy4_3	6dy4_A_Fe_1671_OK.pkl
iron	5ht7	11	2	5ht7_1	5ht7_C_Fe_1918_OK.pkl
iron	5u1a	6	1	5u1a_32	5u1a_L_Fe_16566_OK.pkl
iron	5xnh	10	2	5xnh_1	5xnh_H_Fe_5487_OK.pkl
iron	3fm4	12	1	3fm4_1	3fm4_A_Fe_2420_OK.pkl
iron	3ow5	10	1	3ow5_1	3ow5_A_Fe_3080_OK.pkl
iron	4xbv	11	1	4xbv_4	4xbv_B_Fe_9379_OK.pkl
iron	4oyn	7	1	4oyn_6	4oyn_A_Fe_1530_OK.pkl
iron	6dye	21	3	6dye_1	6dye_A_Fe_1658_OK.pkl
iron	5ht7	10	2	5ht7_1	5ht7_A_Fe_1918_OK.pkl
iron	6dyj	21	3	6dyj_3	6dyj_G_Fe_3340_OK.pkl
iron	3jsk	39	1	3jsk_7	3jsk_C_Fe_35171_OK.pkl
iron	1knd	15	1	1knd_1	1knd_A_Fe_2219_OK.pkl
iron	6dy4	14	2	6dy4_3	6dy4_D_Fe_1671_OK.pkl
iron	3jsk	38	1	3jsk_5	3jsk_B_Fe_35132_OK.pkl
iron	5jy8	11	2	5jy8_2	5jy8_B_Fe_11299_OK.pkl
iron	3jsk	39	1	3jsk_9	3jsk_L_Fe_35523_OK.pkl
iron	2av8	14	1	2av8_2	2av8_A_Fe_5579_OK.pkl
iron	6f6k	13	1	6f6k_4	6f6k_B_Fe_8974_OK.pkl
iron	3h7j	22	3	3h7j_4	3h7j_A_Fe_3610_OK.pkl
iron	3jsk	39	1	3jsk_8	3jsk_F_Fe_35288_OK.pkl
iron	3rgd	7	1	3rgd_32	3rgd_U_Fe_34024_OK.pkl
iron	3jsk	39	1	3jsk_6	3jsk_M_Fe_35562_OK.pkl
iron	3jsk	40	1	3jsk_2	3jsk_J_Fe_35444_OK.pkl
iron	4lyu	6	1	4lyu_8	4lyu_A_Fe_1416_OK.pkl
iron	1shr	16	1	1shr_1	1shr_A_Fe_4395_OK.pkl
iron	5gix	29	2	5gix_2	5gix_A_Fe_9229_OK.pkl
iron	6dyg	16	2	6dyg_3	6dyg_B_Fe_3326_OK.pkl
iron	5j93	6	1	5j93_7	5j93_A_Fe_1514_OK.pkl
iron	1rrm	13	1	1rrm_4	1rrm_B_Fe_5766_OK.pkl
iron	5od5	21	1	5od5_6	5od5_C_Fe_6840_OK.pkl
iron	3nte	15	2	3nte_16	3nte_B_Fe_3481_OK.pkl
iron	5od5	21	1	5od5_3	5od5_A_Fe_6743_OK.pkl
iron	2iuw	21	4	2iuw_3	2iuw_A_Fe_1707_OK.pkl
iron	1lkd	17	1	1lkd_2	1lkd_A_Fe_2208_OK.pkl
iron	4mn9	6	1	4mn9_4	4mn9_A_Fe_1528_OK.pkl
iron	3jsk	39	1	3jsk_11	3jsk_O_Fe_35484_OK.pkl
iron	5jkl	8	1	5jkl_22	5jkl_K_Fe_17181_OK.pkl
iron	6dyk	13	2	6dyk_1	6dyk_A_Fe_3362_OK.pkl
iron	6f6e	11	1	6f6e_4	6f6e_B_Fe_9141_OK.pkl
iron	6f6g	11	1	6f6g_4	6f6g_A_Fe_9202_OK.pkl
