# Supplementary material for: Learning to Identify Physiological and Adventitious Metal-Binding Sites in the Three-Dimensional Structures of Proteins by Following the Hints of a Deep Neural Network
Source: J Chem Inf Model. 2022 Jun 9;62(12):2951–60. doi: 10.1021/acs.jcim.2c00522 (PMC9241070; doi:10.1021/acs.jcim.2c00522)
Supplement: Supplementary file 6 — ci2c00522_si_006.zip [file ci2c00522_si_006.zip]

Archive with 5,754 entries (5,749 files):
- physio_random_dataset/
- physio_random_dataset/.DS_Store
- __MACOSX/physio_random_dataset/._.DS_Store
- physio_random_dataset/zinco_neg/
- physio_random_dataset/iron_neg/
- physio_random_dataset/zinco_pos/
- physio_random_dataset/iron_pos/
- physio_random_dataset/zinco_neg/2nxf_A_Zn_2575_OK.pkl
- physio_random_dataset/zinco_neg/3rcc_D_Zn_17718_OK.pkl
- physio_random_dataset/zinco_neg/5wcm_A_Zn_4037_OK.pkl
- physio_random_dataset/zinco_neg/4zfz_E_Zn_12761_OK.pkl
- physio_random_dataset/zinco_neg/1r4v_A_Zn_1228_OK.pkl
- physio_random_dataset/zinco_neg/4r7p_B_Zn_15420_OK.pkl
- physio_random_dataset/zinco_neg/4lep_A_Zn_6848_OK.pkl
- physio_random_dataset/zinco_neg/4fvk_B_Zn_5814_OK.pkl
- physio_random_dataset/zinco_neg/1lu0_B_Zn_479_OK.pkl
- physio_random_dataset/zinco_neg/3ebz_A_Zn_1580_OK.pkl
- physio_random_dataset/zinco_neg/1cy5_A_Zn_751_OK.pkl
- physio_random_dataset/zinco_neg/3r68_A_Zn_714_OK.pkl
- physio_random_dataset/zinco_neg/2uyd_X_Zn_1355_OK.pkl
- physio_random_dataset/zinco_neg/1mwo_A_Zn_3571_OK.pkl
- physio_random_dataset/zinco_neg/2w8c_B_Zn_1667_OK.pkl
- physio_random_dataset/zinco_neg/3cao_A_Zn_811_OK.pkl
- physio_random_dataset/zinco_neg/1xtl_A_Zn_4555_OK.pkl
- physio_random_dataset/zinco_neg/3kya_A_Zn_3989_OK.pkl
- physio_random_dataset/zinco_neg/4k7u_C_Zn_1815_OK.pkl
- physio_random_dataset/zinco_neg/2gpy_B_Zn_3185_OK.pkl
- physio_random_dataset/zinco_neg/2vql_B_Zn_2238_OK.pkl
- physio_random_dataset/zinco_neg/4y7o_C_Zn_5526_OK.pkl
- physio_random_dataset/zinco_neg/2fbh_A_Zn_1143_OK.pkl
- physio_random_dataset/zinco_neg/4lmg_D_Zn_5103_OK.pkl
- physio_random_dataset/zinco_neg/4g09_A_Zn_3274_OK.pkl
- physio_random_dataset/zinco_neg/2zn8_A_Zn_1387_OK.pkl
- physio_random_dataset/zinco_neg/4gbd_B_Zn_6747_OK.pkl
- physio_random_dataset/zinco_neg/4rlr_A_Zn_1035_OK.pkl
- physio_random_dataset/zinco_neg/5e0y_A_Zn_558_OK.pkl
- physio_random_dataset/zinco_neg/2uur_A_Zn_1734_OK.pkl
- physio_random_dataset/zinco_neg/1hz5_B_Zn_1143_OK.pkl
- physio_random_dataset/zinco_neg/4ong_L_Zn_3332_OK.pkl
- physio_random_dataset/zinco_neg/1aw5_A_Zn_2530_OK.pkl
- physio_random_dataset/zinco_neg/3u1y_B_Zn_4764_OK.pkl
- physio_random_dataset/zinco_neg/4mjt_D_Zn_17498_OK.pkl
- physio_random_dataset/zinco_neg/5kas_A_Zn_6535_OK.pkl
- physio_random_dataset/zinco_neg/2gyq_B_Zn_2776_OK.pkl
- physio_random_dataset/zinco_neg/3swn_Q_Zn_6771_OK.pkl
- physio_random_dataset/zinco_neg/3fm6_A_Zn_4772_OK.pkl
- physio_random_dataset/zinco_neg/2vme_E_Zn_12183_OK.pkl
- physio_random_dataset/zinco_neg/4mjt_O_Zn_17505_OK.pkl
- physio_random_dataset/zinco_neg/2ckr_B_Zn_5153_OK.pkl
- physio_random_dataset/zinco_neg/1ud9_C_Zn_7531_OK.pkl
- physio_random_dataset/zinco_neg/3fkg_A_Zn_2472_OK.pkl
- physio_random_dataset/zinco_neg/3gyy_C_Zn_9852_OK.pkl
- physio_random_dataset/zinco_neg/5l6t_A_Zn_4124_OK.pkl
- physio_random_dataset/zinco_neg/2vac_A_Zn_1083_OK.pkl
- physio_random_dataset/zinco_neg/4u09_B_Zn_6382_OK.pkl
- physio_random_dataset/zinco_neg/1dq3_A_Zn_3757_OK.pkl
- physio_random_dataset/zinco_neg/2z45_A_Zn_1768_OK.pkl
- physio_random_dataset/zinco_neg/4eog_A_Zn_3856_OK.pkl
- physio_random_dataset/zinco_neg/3npy_A_Zn_4645_OK.pkl
- physio_random_dataset/zinco_neg/2zc2_B_Zn_1261_OK.pkl
- physio_random_dataset/zinco_neg/1bfv_H_Zn_1799_OK.pkl
- physio_random_dataset/zinco_neg/2xwc_A_Zn_1593_OK.pkl
- physio_random_dataset/zinco_neg/3gug_A_Zn_2621_OK.pkl
- physio_random_dataset/zinco_neg/2q5b_A_Zn_2448_OK.pkl
- physio_random_dataset/zinco_neg/3r3q_A_Zn_1248_OK.pkl
- physio_random_dataset/zinco_neg/2gc1_A_Zn_3047_OK.pkl
- physio_random_dataset/zinco_neg/2p9x_D_Zn_3057_OK.pkl
- physio_random_dataset/zinco_neg/2rc6_A_Zn_9501_OK.pkl
- physio_random_dataset/zinco_neg/3dza_C_Zn_5633_OK.pkl
- physio_random_dataset/zinco_neg/2vqg_D_Zn_5459_OK.pkl
- physio_random_dataset/zinco_neg/3pjn_B_Zn_2539_OK.pkl
- physio_random_dataset/zinco_neg/4kjm_B_Zn_1797_OK.pkl
- physio_random_dataset/zinco_neg/2c3a_B_Zn_4133_OK.pkl
- physio_random_dataset/zinco_neg/5uu7_A_Zn_4919_OK.pkl
- physio_random_dataset/zinco_neg/4u06_A_Zn_2907_OK.pkl
- physio_random_dataset/zinco_neg/3fgg_A_Zn_2484_OK.pkl
- physio_random_dataset/zinco_neg/4ote_B_Zn_3773_OK.pkl
- physio_random_dataset/zinco_neg/1gud_A_Zn_4268_OK.pkl
- physio_random_dataset/zinco_neg/1waa_F_Zn_4235_OK.pkl
- physio_random_dataset/zinco_neg/3swn_A_Zn_6760_OK.pkl
- physio_random_dataset/zinco_neg/5ch8_A_Zn_2095_OK.pkl
- physio_random_dataset/zinco_neg/4wd7_B_Zn_10646_OK.pkl
- physio_random_dataset/zinco_neg/1au1_B_Zn_3625_OK.pkl
- physio_random_dataset/zinco_neg/2xnj_A_Zn_4077_OK.pkl
- physio_random_dataset/zinco_neg/3ls6_A_Zn_3110_OK.pkl
- physio_random_dataset/zinco_neg/4wd7_A_Zn_10645_OK.pkl
- physio_random_dataset/zinco_neg/1m55_B_Zn_3169_OK.pkl
- physio_random_dataset/zinco_neg/4bg1_A_Zn_3184_OK.pkl
- physio_random_dataset/zinco_neg/4wnc_E_Zn_40422_OK.pkl
- physio_random_dataset/zinco_neg/4uek_A_Zn_5275_OK.pkl
- physio_random_dataset/zinco_neg/4kmb_3_Zn_3528_OK.pkl
- physio_random_dataset/zinco_neg/4i2i_A_Zn_2681_OK.pkl
- physio_random_dataset/zinco_neg/3u93_B_Zn_8099_OK.pkl
- physio_random_dataset/zinco_neg/4w4o_A_Zn_5590_OK.pkl
- physio_random_dataset/zinco_neg/2xev_B_Zn_3024_OK.pkl
- physio_random_dataset/zinco_neg/2vql_B_Zn_2249_OK.pkl
- physio_random_dataset/zinco_neg/3m7p_A_Zn_2438_OK.pkl
- physio_random_dataset/zinco_neg/3ls6_B_Zn_3086_OK.pkl
- physio_random_dataset/zinco_neg/1hkk_A_Zn_2959_OK.pkl
- physio_random_dataset/zinco_neg/2g87_A_Zn_5573_OK.pkl
- physio_random_dataset/zinco_neg/2x2o_A_Zn_1021_OK.pkl
- physio_random_dataset/zinco_neg/1iuj_B_Zn_1687_OK.pkl
- physio_random_dataset/zinco_neg/4koy_A_Zn_1438_OK.pkl
- physio_random_dataset/zinco_neg/4bf7_A_Zn_5099_OK.pkl
- physio_random_dataset/zinco_neg/4clv_A_Zn_2246_OK.pkl
- physio_random_dataset/zinco_neg/5lsc_B_Zn_7753_OK.pkl
- physio_random_dataset/zinco_neg/2y20_F_Zn_2692_OK.pkl
- physio_random_dataset/zinco_neg/4ck0_C_Zn_2618_OK.pkl
- physio_random_dataset/zinco_neg/3mhx_B_Zn_1284_OK.pkl
- physio_random_dataset/zinco_neg/1taf_B_Zn_1094_OK.pkl
- physio_random_dataset/zinco_neg/5wo1_B_Zn_3155_OK.pkl
- physio_random_dataset/zinco_neg/3kya_A_Zn_3985_OK.pkl
- physio_random_dataset/zinco_neg/4qc1_A_Zn_1866_OK.pkl
- physio_random_dataset/zinco_neg/2ehs_A_Zn_602_OK.pkl
- physio_random_dataset/zinco_neg/5chu_A_Zn_10922_OK.pkl
- physio_random_dataset/zinco_neg/2zrt_C_Zn_10988_OK.pkl
- physio_random_dataset/zinco_neg/5hko_A_Zn_2359_OK.pkl
- physio_random_dataset/zinco_neg/1q9u_A_Zn_2106_OK.pkl
- physio_random_dataset/zinco_neg/1hp7_A_Zn_2988_OK.pkl
- physio_random_dataset/zinco_neg/5cgs_A_Zn_5361_OK.pkl
- physio_random_dataset/zinco_neg/1zlh_A_Zn_2907_OK.pkl
- physio_random_dataset/zinco_neg/4wd7_E_Zn_10656_OK.pkl
- physio_random_dataset/zinco_neg/2vis_C_Zn_5355_OK.pkl
- physio_random_dataset/zinco_neg/4c98_A_Zn_3817_OK.pkl
- physio_random_dataset/zinco_neg/4wbg_A_Zn_2644_OK.pkl
- physio_random_dataset/zinco_neg/4r25_A_Zn_887_OK.pkl
- physio_random_dataset/zinco_neg/2x4h_D_Zn_4218_OK.pkl
- physio_random_dataset/zinco_neg/4ntl_A_Zn_1977_OK.pkl
- physio_random_dataset/zinco_neg/5wo2_B_Zn_2973_OK.pkl
- physio_random_dataset/zinco_neg/1f35_A_Zn_2645_OK.pkl
- physio_random_dataset/zinco_neg/1w9b_M_Zn_4338_OK.pkl
- physio_random_dataset/zinco_neg/1h2b_A_Zn_5389_OK.pkl
- physio_random_dataset/zinco_neg/2p46_A_Zn_3647_OK.pkl
- physio_random_dataset/zinco_neg/2eul_C_Zn_4835_OK.pkl
- physio_random_dataset/zinco_neg/4wec_D_Zn_7542_OK.pkl
- physio_random_dataset/zinco_neg/4h45_A_Zn_2507_OK.pkl
- physio_random_dataset/zinco_neg/4k6t_G_Zn_9003_OK.pkl
- physio_random_dataset/zinco_neg/1fd9_A_Zn_1549_OK.pkl
- physio_random_dataset/zinco_neg/3ljm_A_Zn_833_OK.pkl
- physio_random_dataset/zinco_neg/2xnj_B_Zn_4203_OK.pkl
- physio_random_dataset/zinco_neg/2jjz_A_Zn_3411_OK.pkl
- physio_random_dataset/zinco_neg/3psq_A_Zn_3126_OK.pkl
- physio_random_dataset/zinco_neg/3qvy_C_Zn_3444_OK.pkl
- physio_random_dataset/zinco_neg/2o4m_C_Zn_10322_OK.pkl
- physio_random_dataset/zinco_neg/5hko_A_Zn_2371_OK.pkl
- physio_random_dataset/zinco_neg/3dza_A_Zn_5573_OK.pkl
- physio_random_dataset/zinco_neg/4n7s_C_Zn_8110_OK.pkl
- physio_random_dataset/zinco_neg/3ea1_A_Zn_4822_OK.pkl
- physio_random_dataset/zinco_neg/4lzv_A_Zn_1265_OK.pkl
- physio_random_dataset/zinco_neg/4lw9_F_Zn_10991_OK.pkl
- physio_random_dataset/zinco_neg/4wco_B_Zn_2840_OK.pkl
- physio_random_dataset/zinco_neg/2xyb_A_Zn_4079_OK.pkl
- physio_random_dataset/zinco_neg/1k53_B_Zn_1147_OK.pkl
- physio_random_dataset/zinco_neg/3byw_D_Zn_9491_OK.pkl
- physio_random_dataset/zinco_neg/2zum_A_Zn_3211_OK.pkl
- physio_random_dataset/zinco_neg/1yo7_B_Zn_1913_OK.pkl
- physio_random_dataset/zinco_neg/4ege_A_Zn_2751_OK.pkl
- physio_random_dataset/zinco_neg/2y5q_A_Zn_2275_OK.pkl
- physio_random_dataset/zinco_neg/3l22_A_Zn_3483_OK.pkl
- physio_random_dataset/zinco_neg/1v8y_A_Zn_1208_OK.pkl
- physio_random_dataset/zinco_neg/3m6r_A_Zn_5622_OK.pkl
- physio_random_dataset/zinco_neg/5wo1_B_Zn_3163_OK.pkl
- physio_random_dataset/zinco_neg/3gyy_B_Zn_9842_OK.pkl
- physio_random_dataset/zinco_neg/1vsh_A_Zn_1132_OK.pkl
- physio_random_dataset/zinco_neg/4zpj_A_Zn_2849_OK.pkl
- physio_random_dataset/zinco_neg/3kj2_A_Zn_1413_OK.pkl
- physio_random_dataset/zinco_neg/4k08_A_Zn_1143_OK.pkl
- physio_random_dataset/zinco_neg/3sb5_A_Zn_5112_OK.pkl
- physio_random_dataset/zinco_neg/4fil_A_Zn_8175_OK.pkl
- physio_random_dataset/zinco_neg/3ay0_A_Zn_5180_OK.pkl
- physio_random_dataset/zinco_neg/2bp0_A_Zn_5095_OK.pkl
- physio_random_dataset/zinco_neg/5uuc_A_Zn_4941_OK.pkl
- physio_random_dataset/zinco_neg/3if1_C_Zn_6543_OK.pkl
- physio_random_dataset/zinco_neg/4pfb_A_Zn_2423_OK.pkl
- physio_random_dataset/zinco_neg/2xyb_A_Zn_4075_OK.pkl
- physio_random_dataset/zinco_neg/1c8y_A_Zn_2015_OK.pkl
- physio_random_dataset/zinco_neg/3chv_A_Zn_2262_OK.pkl
- physio_random_dataset/zinco_neg/1m2a_A_Zn_1626_OK.pkl
- physio_random_dataset/zinco_neg/4fed_C_Zn_9403_OK.pkl
- physio_random_dataset/zinco_neg/3seu_A_Zn_2900_OK.pkl
- physio_random_dataset/zinco_neg/2bp0_B_Zn_5111_OK.pkl
- physio_random_dataset/zinco_neg/5jr1_L_Zn_6595_OK.pkl
- physio_random_dataset/zinco_neg/3psq_A_Zn_3149_OK.pkl
- physio_random_dataset/zinco_neg/4y7o_B_Zn_5524_OK.pkl
- physio_random_dataset/zinco_neg/4fil_B_Zn_8246_OK.pkl
- physio_random_dataset/zinco_neg/4u08_B_Zn_6341_OK.pkl
- physio_random_dataset/zinco_neg/2c36_B_Zn_4336_OK.pkl
- physio_random_dataset/zinco_neg/4zpj_A_Zn_2845_OK.pkl
- physio_random_dataset/zinco_neg/3h50_A_Zn_869_OK.pkl
- physio_random_dataset/zinco_neg/2eul_C_Zn_4827_OK.pkl
- physio_random_dataset/zinco_neg/1zzh_A_Zn_8904_OK.pkl
- physio_random_dataset/zinco_neg/4ql5_A_Zn_1099_OK.pkl
- physio_random_dataset/zinco_neg/1jod_A_Zn_2624_OK.pkl
- physio_random_dataset/zinco_neg/3ay0_B_Zn_5179_OK.pkl
- physio_random_dataset/zinco_neg/5hko_A_Zn_2363_OK.pkl
- physio_random_dataset/zinco_neg/1odz_A_Zn_6104_OK.pkl
- physio_random_dataset/zinco_neg/3a3n_A_Zn_2815_OK.pkl
- physio_random_dataset/zinco_neg/2pli_D_Zn_2739_OK.pkl
- physio_random_dataset/zinco_neg/4dzh_A_Zn_3427_OK.pkl
- physio_random_dataset/zinco_neg/3h5f_A_Zn_747_OK.pkl
- physio_random_dataset/zinco_neg/4fil_B_Zn_8258_OK.pkl
- physio_random_dataset/zinco_neg/4fc5_C_Zn_12068_OK.pkl
- physio_random_dataset/zinco_neg/4fil_C_Zn_8311_OK.pkl
- physio_random_dataset/zinco_neg/2i0o_A_Zn_2293_OK.pkl
- physio_random_dataset/zinco_neg/4lw9_E_Zn_10980_OK.pkl
- physio_random_dataset/zinco_neg/4w74_G_Zn_14385_OK.pkl
- physio_random_dataset/zinco_neg/3qg6_B_Zn_6709_OK.pkl
- physio_random_dataset/zinco_neg/1c2h_A_Zn_3289_OK.pkl
- physio_random_dataset/zinco_neg/5ts5_B_Zn_15256_OK.pkl
- physio_random_dataset/zinco_neg/4j4m_B_Zn_2988_OK.pkl
- physio_random_dataset/zinco_neg/4xwg_A_Zn_6293_OK.pkl
- physio_random_dataset/zinco_neg/2pgq_A_Zn_2445_OK.pkl
- physio_random_dataset/zinco_neg/3f6h_A_Zn_1938_OK.pkl
- physio_random_dataset/zinco_neg/4zuq_B_Zn_5596_OK.pkl
- physio_random_dataset/zinco_neg/5hlo_C_Zn_3052_OK.pkl
- physio_random_dataset/zinco_neg/4xb8_B_Zn_6108_OK.pkl
- physio_random_dataset/zinco_neg/4yci_B_Zn_4735_OK.pkl
- physio_random_dataset/zinco_neg/2ejc_A_Zn_2309_OK.pkl
- physio_random_dataset/zinco_neg/3fav_A_Zn_2326_OK.pkl
- physio_random_dataset/zinco_neg/3kj1_A_Zn_1430_OK.pkl
- physio_random_dataset/zinco_neg/4n7l_L_Zn_6701_OK.pkl
- physio_random_dataset/zinco_neg/5buo_A_Zn_1592_OK.pkl
- physio_random_dataset/zinco_neg/2zcc_C_Zn_1680_OK.pkl
- physio_random_dataset/zinco_neg/2j1m_A_Zn_7427_OK.pkl
- physio_random_dataset/zinco_neg/2d1n_B_Zn_2653_OK.pkl
- physio_random_dataset/zinco_neg/3ls1_B_Zn_2076_OK.pkl
- physio_random_dataset/zinco_neg/4c79_A_Zn_1883_OK.pkl
- physio_random_dataset/zinco_neg/1gud_B_Zn_4270_OK.pkl
- physio_random_dataset/zinco_neg/4mth_A_Zn_1095_OK.pkl
- physio_random_dataset/zinco_neg/2iv0_B_Zn_6460_OK.pkl
- physio_random_dataset/zinco_neg/4oy6_A_Zn_1495_OK.pkl
- physio_random_dataset/zinco_neg/2xs7_A_Zn_768_OK.pkl
- physio_random_dataset/zinco_neg/1mwq_B_Zn_1738_OK.pkl
- physio_random_dataset/zinco_neg/3u94_B_Zn_16249_OK.pkl
- physio_random_dataset/zinco_neg/2pli_B_Zn_2725_OK.pkl
- physio_random_dataset/zinco_neg/2li9_A_Zn_505_OK.pkl
- physio_random_dataset/zinco_neg/3ewf_D_Zn_11540_OK.pkl
- physio_random_dataset/zinco_neg/1vyk_A_Zn_1038_OK.pkl
- physio_random_dataset/zinco_neg/2i3v_B_Zn_8117_OK.pkl
- physio_random_dataset/zinco_neg/2c5w_B_Zn_3175_OK.pkl
- physio_random_dataset/zinco_neg/3pjn_A_Zn_2521_OK.pkl
- physio_random_dataset/zinco_neg/1iuj_A_Zn_1681_OK.pkl
- physio_random_dataset/zinco_neg/3r8b_B_Zn_21885_OK.pkl
- physio_random_dataset/zinco_neg/2xq8_C_Zn_12656_OK.pkl
- physio_random_dataset/zinco_neg/2o6p_B_Zn_2096_OK.pkl
- physio_random_dataset/zinco_neg/3ie4_A_Zn_1615_OK.pkl
- physio_random_dataset/zinco_neg/4nj9_L_Zn_3304_OK.pkl
- physio_random_dataset/zinco_neg/2vs0_B_Zn_1401_OK.pkl
- physio_random_dataset/zinco_neg/3kwo_A_Zn_4879_OK.pkl
- physio_random_dataset/zinco_neg/4q7r_A_Zn_3815_OK.pkl
- physio_random_dataset/zinco_neg/3rcc_K_Zn_17741_OK.pkl
- physio_random_dataset/zinco_neg/4bf7_A_Zn_5109_OK.pkl
- physio_random_dataset/zinco_neg/5kzz_A_Zn_926_OK.pkl
- physio_random_dataset/zinco_neg/1mrd_L_Zn_3172_OK.pkl
- physio_random_dataset/zinco_neg/7mdh_A_Zn_10855_OK.pkl
- physio_random_dataset/zinco_neg/2nnx_C_Zn_4456_OK.pkl
- physio_random_dataset/zinco_neg/3rf5_C_Zn_2781_OK.pkl
- physio_random_dataset/zinco_neg/3dfm_A_Zn_2080_OK.pkl
- physio_random_dataset/zinco_neg/5lyn_B_Zn_2195_OK.pkl
- physio_random_dataset/zinco_neg/3ubf_A_Zn_2364_OK.pkl
- physio_random_dataset/zinco_neg/2yjp_B_Zn_5713_OK.pkl
- physio_random_dataset/zinco_neg/4kjm_A_Zn_1791_OK.pkl
- physio_random_dataset/zinco_neg/5k92_A_Zn_1559_OK.pkl
- physio_random_dataset/zinco_neg/2gyq_B_Zn_2789_OK.pkl
- physio_random_dataset/zinco_neg/1waa_E_Zn_4233_OK.pkl
- physio_random_dataset/zinco_neg/1ci3_M_Zn_1889_OK.pkl
- physio_random_dataset/zinco_neg/4d0y_B_Zn_2969_OK.pkl
- physio_random_dataset/zinco_neg/1oep_A_Zn_3214_OK.pkl
- physio_random_dataset/zinco_neg/4frv_A_Zn_3010_OK.pkl
- physio_random_dataset/zinco_neg/5u9u_B_Zn_758_OK.pkl
- physio_random_dataset/zinco_neg/1yew_E_Zn_19774_OK.pkl
- physio_random_dataset/zinco_neg/1yej_L_Zn_3393_OK.pkl
- physio_random_dataset/zinco_neg/2v08_A_Zn_1275_OK.pkl
- physio_random_dataset/zinco_neg/3qu6_C_Zn_2384_OK.pkl
- physio_random_dataset/zinco_neg/3jpy_A_Zn_2644_OK.pkl
- physio_random_dataset/zinco_neg/4u09_A_Zn_6384_OK.pkl
- physio_random_dataset/zinco_neg/2v9o_A_Zn_4302_OK.pkl
- physio_random_dataset/zinco_neg/5t7j_A_Zn_1905_OK.pkl
- physio_random_dataset/zinco_neg/4bf7_A_Zn_5105_OK.pkl
- physio_random_dataset/zinco_neg/4nj9_L_Zn_3308_OK.pkl
- physio_random_dataset/zinco_neg/1q9u_B_Zn_2112_OK.pkl
- physio_random_dataset/zinco_neg/2iwe_J_Zn_3915_OK.pkl
- physio_random_dataset/zinco_neg/4d0y_B_Zn_2965_OK.pkl
- physio_random_dataset/zinco_neg/1ud9_D_Zn_7523_OK.pkl
- physio_random_dataset/zinco_neg/3ca2_A_Zn_2043_OK.pkl
- physio_random_dataset/zinco_neg/3iet_A_Zn_6661_OK.pkl
- physio_random_dataset/zinco_neg/4pud_A_Zn_3201_OK.pkl
- physio_random_dataset/zinco_neg/2c9s_A_Zn_2416_OK.pkl
- physio_random_dataset/zinco_neg/3liz_A_Zn_5966_OK.pkl
- physio_random_dataset/zinco_neg/3bpu_A_Zn_638_OK.pkl
- physio_random_dataset/zinco_neg/1jpu_A_Zn_2788_OK.pkl
- physio_random_dataset/zinco_neg/2j6x_D_Zn_22449_OK.pkl
- physio_random_dataset/zinco_neg/1fuk_A_Zn_1266_OK.pkl
- physio_random_dataset/zinco_neg/2d3k_B_Zn_1879_OK.pkl
- physio_random_dataset/zinco_neg/2o6e_A_Zn_2570_OK.pkl
- physio_random_dataset/zinco_neg/2wwo_B_Zn_2251_OK.pkl
- physio_random_dataset/zinco_neg/3ho5_A_Zn_8258_OK.pkl
- physio_random_dataset/zinco_neg/1xwy_A_Zn_2040_OK.pkl
- physio_random_dataset/zinco_neg/2hh5_A_Zn_3425_OK.pkl
- physio_random_dataset/zinco_neg/4dlm_A_Zn_2302_OK.pkl
[truncated: 5,454 more entries]
